# Supplementary material for: Module Network Inference from a Cancer Gene Expression Data Set Identifies MicroRNA Regulated Modules
Source: PLoS One. 2010 Apr 14;5(4):e10162. doi: 10.1371/journal.pone.0010162 (PMC2854686; doi:10.1371/journal.pone.0010162)
Supplement: Table S1 — Complete list of module genes and regulators. (0.28 MB XLS) [file pone.0010162.s001.xls]

## Sheet: res.txt
Table S1
List of module genes and regulators
Module: module identification number
Type: reg= module regulator; gene = module gene
The regulators are ordered by decreasing score value for each module.
Module	Type	Gene
0	reg	MC5R
0	reg	RGMB
0	reg	GNAT2
0	reg	ETV2
0	reg	TEF
0	reg	CDK4
0	gene	OGG1
0	gene	ARNTL
0	gene	CLOCK
0	gene	FRY
0	gene	VGLL1
0	gene	DNM1L
0	gene	UCP3
0	gene	KPNA5
0	gene	CYP3A4
0	gene	CYP3A7
0	gene	FPRL1
0	gene	SCARB2
0	gene	ARHGAP11A
0	gene	MAP3K8
0	gene	ZPBP
0	gene	DGKG
0	gene	PTPRJ
0	gene	RECQL
0	gene	COL19A1
0	gene	XCL1
0	gene	GDF10
0	gene	ZRSR1
0	gene	HLA-C
0	gene	DMC1
0	gene	KIAA1212
0	gene	IRF4
0	gene	STARD8
0	gene	DNASE1
0	gene	C21orf33
0	gene	PTGER3
0	gene	TTC9
0	gene	LRRC8B
0	gene	WASL
0	gene	IFNG
0	gene	PTH
0	gene	RPE
0	gene	RYR1
0	gene	F9
0	gene	OPN1LW
0	gene	RDX
0	gene	BNC1
0	gene	HTR1F
0	gene	MYBPH
0	gene	ABCC1
0	gene	MXD1
0	gene	RFC5
0	gene	CCR1
0	gene	TNFSF8
0	gene	SRY
0	gene	RNASEL
0	gene	GBX1
0	gene	TGFBR1
0	gene	KLRC3
0	gene	CR1
0	gene	HIST1H2AG
0	gene	POU4F1
0	gene	TFDP1
0	gene	MPZ
0	gene	SEMA3A
0	gene	APOF
0	gene	SLC4A3
0	gene	GYPA
0	gene	CDH12
0	gene	CACNA1S
0	gene	ATRX
0	gene	HLTF
0	gene	INSL4
0	gene	EPHA7
0	gene	TAF1A
0	gene	TRIP13
0	gene	COPS2
0	gene	ST8SIA4
0	gene	RB1
0	gene	RB1
0	gene	AFF2
0	gene	GRM1
0	gene	KIR2DL1
0	gene	AFP
0	gene	CRYGB
0	gene	PDGFB
0	gene	IL4
0	gene	ENSG00000198629
0	gene	CRYBA1
0	gene	GAST
0	gene	CHRM2
0	gene	GALT
0	gene	APOB
0	gene	COL6A2
0	gene	PF4V1
0	gene	RAB3A
0	gene	HLA-DOA
0	gene	RAG1
0	gene	IL9
0	gene	PPP3R1
0	gene	SERPINB2
0	gene	PRLR
0	gene	TSHR
0	gene	ITGB6
0	gene	CD28
0	gene	PRKCH
0	gene	AMELY
0	gene	IL6ST
0	gene	FGA
0	gene	KITLG
0	gene	TGFB3
0	gene	HIST1H1E
0	gene	HIST1H2BC
0	gene	RARB
0	gene	GIF
0	gene	F13B
0	gene	ADH6
0	gene	HGF
0	gene	TACR1
0	gene	ADRA1D
0	gene	GRIA1
0	gene	GABRB3
0	gene	EPHA3
0	gene	CHRNA3
0	gene	GABRR2
0	gene	PLGLB1
0	gene	AKAP5
0	gene	BMP8A
0	gene	SAA4
0	gene	ARID4A
0	gene	GNGT1
0	gene	GABRA2
0	gene	GAP43
0	gene	AKR1C4
0	gene	GYS2
0	gene	NR0B1
0	gene	IL2
0	gene	PSMD5
0	gene	GABRA6
0	gene	SLC9A2
0	gene	AKAP10
0	gene	NRF1
0	gene	FLT3
0	gene	NTRK3
0	gene	GYPB
0	gene	TOP1
0	gene	ZNF140
0	gene	GALM
0	gene	LHX2
0	gene	CASP2
0	gene	DLG1
0	gene	KCNMA1
0	gene	ENSG00000122304
0	gene	SLC6A6
0	gene	ARHGAP5
0	gene	PLA2R1
0	gene	STK4
0	gene	TRDN
0	gene	RPE65
0	gene	C9orf30
0	gene	NFKB2
0	gene	AGTR2
0	gene	CHAF1B
0	gene	SOX11
0	gene	RAD52
0	gene	CASP5
0	gene	ZNF169
0	gene	PAPPA
0	gene	OPRL1
0	gene	MNDA
0	gene	SGCB
0	gene	SILV
0	gene	PDE6C
0	gene	ENSG00000157106
0	gene	GRK4
0	gene	GPR17
0	gene	ITGB1
0	gene	CRYBB1
0	gene	ZNF85
0	gene	PEX5
0	gene	TAC1
0	gene	HK1
0	gene	ZNF238
0	gene	GIPR
0	gene	MAP2K6
0	gene	PPYR1
0	gene	VEGFC
0	gene	PROX1
0	gene	TPD52L1
0	gene	DTNA
0	gene	OLIG2
0	gene	CEBPE
0	gene	DGKE
0	gene	CAMK2D
0	gene	TBC1D22A
0	gene	KCNJ10
0	gene	DYRK1A
0	gene	SURB7
0	gene	PCAF
0	gene	SNRK
0	gene	ZNF192
0	gene	CDH18
0	gene	ARNTL
0	gene	C6orf10
0	gene	OSMR
0	gene	CHRNA3
0	gene	CHRNA5
0	gene	RAD50
0	gene	PLAG1
0	gene	KLF1
0	gene	HESX1
0	gene	UPF1
0	gene	FGF13
0	gene	GPR21
0	gene	DLGAP1
0	gene	CCR6
0	gene	ADAM17
0	gene	HYAL3
0	gene	HYAL3
0	gene	TAF5
0	gene	FHIT
0	gene	DIS3
0	gene	PRMT2
0	gene	HIP1
0	gene	BLZF1
0	gene	TBX5
0	gene	EFNB2
0	gene	SHOX
0	gene	CAST
0	gene	VPS41
0	gene	TLR4
0	gene	CACNB4
0	gene	INPP4B
0	gene	IFNA14
0	gene	IFNA14
0	gene	AFP
0	gene	GCG
0	gene	IL2RA
0	gene	ENSG00000129563
0	gene	CD3G
0	gene	TGFB1
0	gene	SYP
0	gene	MCF2
0	gene	PRKAR2A
0	gene	GSR
0	gene	HOXB1
0	gene	CYP4B1
0	gene	GTF2F2
0	gene	PGR
0	gene	UCP1
0	gene	LAG3
0	gene	NGFB
0	gene	FCAR
0	gene	PZP
0	gene	SLC6A1
0	gene	KLRC2
0	gene	RAB5B
0	gene	CYP7A1
0	gene	ZNF711
0	gene	HTR2A
0	gene	RFX1
0	gene	NFYB
0	gene	EGR4
0	gene	HIST1H4J
0	gene	AVP
0	gene	RXRB
0	gene	SI
0	gene	CFHR2
0	gene	SOX6
0	gene	PCTK2
0	gene	HIST1H4B
0	gene	FCGR2A
0	gene	GK
0	gene	MEF2A
0	gene	DSC1
0	gene	MAN1A1
0	gene	FAM12A
0	gene	ACVR2B
0	gene	GRM3
0	gene	CHM
0	gene	PPP1R3A
0	gene	SSX2
0	gene	PTPN18
0	gene	IL4
0	gene	ZBTB6
0	gene	MEOX2
0	gene	SCN9A
0	gene	LIG4
0	gene	ANKRD1
0	gene	DSC3
0	gene	SURF5
0	gene	PPP2R4
0	gene	CFHR2
0	gene	PLXNA3
0	gene	RUNX1
0	gene	RABEP1
0	gene	MTTP
0	gene	ALKBH1
0	gene	SLC8A1
0	gene	SLC8A3
0	gene	TGOLN2
0	gene	CRISP1
0	gene	SYCP1
0	gene	ART4
0	gene	CASP8
0	gene	RYR2
0	gene	ADAM2
0	gene	SH3GL2
0	gene	CACNA1A
0	gene	UGT2B4
0	gene	MYO5A
0	gene	BTN3A1
0	gene	TRIM31
0	gene	GAS2L1
0	gene	LRRC16
0	gene	MAP3K14
0	gene	EYA1
0	gene	LRRC16
0	gene	RNF2
0	gene	MAPRE3
0	gene	ITPKC
0	gene	PRKAB1
0	gene	RFXAP
0	gene	ENSG00000204724
0	gene	POU3F2
0	gene	GNS
0	gene	HIST1H3A
0	gene	CYLC2
0	gene	HD
0	gene	ENSG00000169184
0	gene	FGF12
0	gene	LRP8
0	gene	HIST1H2AD
0	gene	HIST1H2AI
0	gene	HIST1H2AI
0	gene	ENSG00000166648
0	gene	NSL1
0	gene	C17orf80
0	gene	RAC3
0	gene	PUS7
0	gene	DGKQ
0	gene	FOXN2
0	gene	ZNF273
0	gene	ANKRD1
0	gene	SSX4
1	reg	F2RL2
1	reg	GNB3
1	reg	BDKRB1
1	reg	TADA3L
1	reg	FEV
1	reg	ACVR1B
1	reg	GPR3
1	reg	PBX3
1	reg	UBN1
1	reg	TRIM28
1	reg	AGTRL1
1	reg	ANGPTL2
1	reg	HTR2C
1	gene	GML
1	gene	SLC25A13
1	gene	RRH
1	gene	CYP3A4
1	gene	MSR1
1	gene	PTPN11
1	gene	MGAT3
1	gene	RAD51
1	gene	CPOX
1	gene	ADAM11
1	gene	DSC3
1	gene	PIGA
1	gene	DCBLD2
1	gene	FASLG
1	gene	PDE6H
1	gene	PFKFB3
1	gene	LRP8
1	gene	SEPT6
1	gene	AQP4
1	gene	SCARF1
1	gene	ANKRD7
1	gene	S100A12
1	gene	TRHR
1	gene	POM121L1
1	gene	SMR3A
1	gene	TNFSF4
1	gene	CPS1
1	gene	IFNA2
1	gene	IFNA4
1	gene	INHBA
1	gene	SNRPD1
1	gene	OTC
1	gene	PPARA
1	gene	KDR
1	gene	RFC3
1	gene	DLX2
1	gene	GNRHR
1	gene	GABRA5
1	gene	ENSG00000204442
1	gene	RARG
1	gene	MPHOSPH1
1	gene	GNA13
1	gene	PGGT1B
1	gene	TPH1
1	gene	SNTB1
1	gene	ABAT
1	gene	BAAT
1	gene	KCNJ12
1	gene	PPARBP
1	gene	JMJD1C
1	gene	GCNT1
1	gene	PDK1
1	gene	RB1
1	gene	GALK1
1	gene	BRCA1
1	gene	RND2
1	gene	DNTT
1	gene	ITGAV
1	gene	LTA
1	gene	HIST2H4A
1	gene	HLA-E
1	gene	CRYGA
1	gene	FABP2
1	gene	GIP
1	gene	DBT
1	gene	ELA2
1	gene	IDE
1	gene	ABCB4
1	gene	PTPN2
1	gene	DEFA1
1	gene	DBT
1	gene	MS4A1
1	gene	FGF2
1	gene	RAB6A
1	gene	IFNA14
1	gene	CD1B
1	gene	PTX3
1	gene	LMNB1
1	gene	VIP
1	gene	ATP1A3
1	gene	FGF5
1	gene	CHRNA3
1	gene	FSHB
1	gene	AMELX
1	gene	MATN1
1	gene	EXOSC9
1	gene	CSF2RB
1	gene	FLG
1	gene	RPS6KB1
1	gene	MCC
1	gene	GABRR1
1	gene	TRIM21
1	gene	LMO3
1	gene	TPP2
1	gene	GRPR
1	gene	NMBR
1	gene	ITGB8
1	gene	CCNC
1	gene	INPP5B
1	gene	ATP4B
1	gene	CACNA2D1
1	gene	HTR2C
1	gene	ENSG00000196310
1	gene	ENSG00000205404
1	gene	GAD1
1	gene	ATP2B4
1	gene	CHRNA5
1	gene	ELK4
1	gene	ACTN3
1	gene	PDHA2
1	gene	AMELY
1	gene	ZNF187
1	gene	SCN7A
1	gene	CACNA1C
1	gene	GUCY2D
1	gene	MT3
1	gene	SCN2A
1	gene	LOR
1	gene	HLF
1	gene	NRL
1	gene	GCNT1
1	gene	CNGA1
1	gene	CTH
1	gene	PLA2G7
1	gene	CREM
1	gene	PAX3
1	gene	CCDC6
1	gene	NTRK2
1	gene	BLK
1	gene	PIGA
1	gene	RPL7L1
1	gene	FGF7
1	gene	BMP5
1	gene	RND3
1	gene	IRS1
1	gene	CDC27
1	gene	MAP2
1	gene	TCP10
1	gene	STCH
1	gene	KIF5A
1	gene	MAP4K2
1	gene	TXK
1	gene	OPRD1
1	gene	C8G
1	gene	TMPO
1	gene	COL19A1
1	gene	ZNF135
1	gene	PRSS7
1	gene	B4GALT1
1	gene	MAGEA5
1	gene	MAGEA8
1	gene	PTPRJ
1	gene	FASLG
1	gene	PAX3
1	gene	SULT2A1
1	gene	LDHC
1	gene	MLLT10
1	gene	GRIK2
1	gene	IL24
1	gene	ABCB10
1	gene	TMPO
1	gene	TFDP2
1	gene	GPR6
1	gene	GPR3
1	gene	MKRN3
1	gene	AVPR1A
1	gene	PPFIA1
1	gene	MMRN1
1	gene	SLC9A3
1	gene	ELAVL2
1	gene	GRM1
1	gene	GRM1
1	gene	MDM2
1	gene	SKP2
1	gene	SGCG
1	gene	RBMY1C
1	gene	MRE11A
1	gene	MAB21L1
1	gene	PTPRS
1	gene	PDE1C
1	gene	PFDN4
1	gene	PAX2
1	gene	PCSK5
1	gene	ABCD1
1	gene	RAB30
1	gene	ACCN1
1	gene	MTMR2
1	gene	CUL4B
1	gene	EPYC
1	gene	CXCL11
1	gene	ENSG00000187446
1	gene	IL12RB2
1	gene	VAMP3
1	gene	GJA1
1	gene	BRCA1
1	gene	GPR19
1	gene	DAZL
1	gene	GPC5
1	gene	LEPR
1	gene	ZNF184
1	gene	GPR22
1	gene	EXTL1
1	gene	PDE7A
1	gene	PPP1R2
1	gene	KCNJ15
1	gene	CNR1
1	gene	GLMN
1	gene	MAP4K5
1	gene	SLC12A5
1	gene	PCDH11Y
1	gene	CMKLR1
1	gene	CACNA1A
1	gene	PHEX
1	gene	CCR5
1	gene	DTNA
1	gene	DTNA
1	gene	ADAM17
1	gene	DMP1
1	gene	FOXE1
1	gene	SLC17A2
1	gene	NR5A2
1	gene	NPY5R
1	gene	TNFRSF11B
1	gene	ENSG00000151276
1	gene	CTNND2
1	gene	IFNA17
1	gene	IFNB1
1	gene	IFNA4
1	gene	PRL
1	gene	PRL
1	gene	IL2
1	gene	RLN2
1	gene	CALCB
1	gene	IFNA5
1	gene	IFNA6
1	gene	H1F0
1	gene	IL5
1	gene	LIPF
1	gene	LPA
1	gene	PRKCB1
1	gene	POLA1
1	gene	ITIH2
1	gene	CYP19A1
1	gene	FGF3
1	gene	MBL2
1	gene	FOSL1
1	gene	ITGA4
1	gene	UCP1
1	gene	RXRA
1	gene	CYP11B2
1	gene	DSG1
1	gene	RAB8A
1	gene	ABCB1
1	gene	IFNW1
1	gene	NFYA
1	gene	KAL1
1	gene	HIST1H4J
1	gene	POU1F1
1	gene	POU4F1
1	gene	BRCC3
1	gene	DEFA4
1	gene	CDKL1
1	gene	KIF23
1	gene	CPSF6
1	gene	OTUD4
1	gene	ZNF37A
1	gene	GK
1	gene	RFX3
1	gene	ADH7
1	gene	SPINT3
1	gene	CLCN4
1	gene	ST8SIA1
1	gene	CXCL5
1	gene	ZNF345
1	gene	CLCN5
1	gene	GPR64
1	gene	GRIA3
1	gene	FAS
1	gene	MAGEB1
1	gene	PTPN14
1	gene	PIK3CG
1	gene	CCR4
1	gene	ESM1
1	gene	ATM
1	gene	TERF2
1	gene	PRKG2
1	gene	HCG9
1	gene	AFF2
1	gene	TAF5
1	gene	CFHR3
1	gene	RDBP
1	gene	CCR5
1	gene	PDX1
1	gene	TGFB2
1	gene	DLAT
1	gene	PRKG1
1	gene	RIT2
1	gene	CHRNB3
1	gene	XRCC2
1	gene	MTERF
1	gene	HOXD4
1	gene	EYA3
1	gene	TP73
1	gene	KPNA4
1	gene	KMO
1	gene	ANXA13
1	gene	GP5
1	gene	AKR1D1
1	gene	MOG
1	gene	P2RY1
1	gene	PHLDA1
1	gene	STAG1
1	gene	ENSG00000177664
1	gene	ENSG00000102128
1	gene	SLC6A14
1	gene	FBXL12
1	gene	LRRC48
1	gene	PAXIP1
1	gene	SNRPA
1	gene	PAK7
1	gene	RPS6KA4
1	gene	ZADH2
2	reg	CHRNB4
2	reg	HOXB3
2	reg	TEF
2	reg	PTPN1
2	reg	FSHR
2	reg	GNB3
2	reg	LTK
2	reg	CCL22
2	reg	GPR3
2	reg	HTR2C
2	reg	TBX2
2	reg	KIR2DL1
2	reg	ZNF35
2	reg	DRD1
2	reg	AVPR1B
2	reg	ETV2
2	gene	P2RY10
2	gene	HTR1B
2	gene	PTPN7
2	gene	CYP4A11
2	gene	RAB33A
2	gene	DDX6
2	gene	MGAT5
2	gene	PTGIS
2	gene	LEP
2	gene	CASR
2	gene	MMP16
2	gene	TOP3B
2	gene	NR5A1
2	gene	AOC2
2	gene	GCM1
2	gene	IFNA21
2	gene	SP1
2	gene	ALPI
2	gene	FNTB
2	gene	ENSG00000188055
2	gene	APBA1
2	gene	TGM3
2	gene	ZXDB
2	gene	RBL1
2	gene	PDE4A
2	gene	SLC10A1
2	gene	GRIN2C
2	gene	ADORA3
2	gene	IFI35
2	gene	APOC2
2	gene	KLKB1
2	gene	MT1B
2	gene	IVL
2	gene	INHA
2	gene	F2
2	gene	MYCL1
2	gene	SLC2A4
2	gene	ELK1
2	gene	NPPB
2	gene	SELP
2	gene	GAP43
2	gene	PDE6A
2	gene	ZNF8
2	gene	PTPN1
2	gene	PLG
2	gene	ITGA2B
2	gene	PROZ
2	gene	HSPA1L
2	gene	CMA1
2	gene	KEL
2	gene	FSHR
2	gene	PPP2R1B
2	gene	CDK2
2	gene	PCSK6
2	gene	CDC2L5
2	gene	ATP1B2
2	gene	ELK4
2	gene	ZP2
2	gene	CACNB1
2	gene	TLE4
2	gene	KRT2
2	gene	CNP
2	gene	MEF2C
2	gene	ACRV1
2	gene	INA
2	gene	MGAT5
2	gene	CETN1
2	gene	TNFSF9
2	gene	GJA5
2	gene	AGTRL1
2	gene	TRO
2	gene	RPS6KA3
2	gene	ZNF134
2	gene	MR1
2	gene	NNAT
2	gene	TBX2
2	gene	ENSG00000186715
2	gene	KCNAB2
2	gene	CRHR2
2	gene	ITGAD
2	gene	DRP2
2	gene	TEF
2	gene	CXorf6
2	gene	GABRQ
2	gene	PNOC
2	gene	RIPK1
2	gene	FABP3
2	gene	OR3A1
2	gene	NEUROD2
2	gene	FHL3
2	gene	PRR3
2	gene	GFI1
2	gene	SERPINB9
2	gene	YAF2
2	gene	GPR30
2	gene	PIP5K1A
2	gene	B3GNTL1
2	gene	WNT10B
2	gene	DLG4
2	gene	CNTNAP1
2	gene	GPSM3
2	gene	ATP2A1
2	gene	PROC
2	gene	HLA-DOB
2	gene	CD5
2	gene	KRT4
2	gene	RNASE2
2	gene	PRKCA
2	gene	SPRR2A
2	gene	CHRND
2	gene	USF1
2	gene	RNASE3
2	gene	ADH4
2	gene	SLC7A1
2	gene	HOXD10
2	gene	KRTAP1-1
2	gene	CHRNE
2	gene	WIT1
2	gene	NTSR1
2	gene	C6
2	gene	C11orf72
2	gene	ODF1
2	gene	DAPK1
2	gene	PAPOLA
2	gene	PHKG1
2	gene	HTR2C
2	gene	KRT33B
2	gene	ARSD
2	gene	TTF1
2	gene	LLGL1
2	gene	KRT35
2	gene	KIF1A
2	gene	KIR2DL1
2	gene	ENSG00000188653
2	gene	KIR2DL1
2	gene	CHIC1
2	gene	FMO4
2	gene	SOX2
2	gene	HRH1
2	gene	ELK3
2	gene	CLCN7
3	reg	SSTR3
3	reg	SMPD1
3	reg	GNB3
3	reg	CREBL1
3	reg	ZFAND6
3	reg	MADCAM1
3	reg	FOXI1
3	reg	BCR
3	reg	ETV2
3	reg	TEF
3	reg	TADA3L
3	reg	CCL22
3	reg	NR2C1
3	reg	ACVR1B
3	gene	GRM8
3	gene	HPCA
3	gene	MLC1
3	gene	ADRA1A
3	gene	KRT12
3	gene	PDCD11
3	gene	DOCK2
3	gene	SLC35A2
3	gene	GYPB
3	gene	CSH2
3	gene	ENSG00000131747
3	gene	PPP2R3A
3	gene	CD70
3	gene	ADORA1
3	gene	OPRM1
3	gene	NR2C2
3	gene	GATA4
3	gene	ALDH5A1
3	gene	ZNF35
3	gene	CDKN2B
3	gene	CXCL5
3	gene	CNTFR
3	gene	ENSG00000154928
3	gene	IFNAR2
3	gene	CXorf40A
3	gene	HRG
3	gene	BCL2
3	gene	COL6A3
3	gene	NR2C1
3	gene	ALOX15
3	gene	SELL
3	gene	LCK
3	gene	REN
3	gene	KRT16
3	gene	DRD2
3	gene	PSG2
3	gene	SYT1
3	gene	CBLN1
3	gene	TACR2
3	gene	TAL1
3	gene	ARNT
3	gene	GYPA
3	gene	AXL
3	gene	SSTR1
3	gene	SSTR2
3	gene	PAX2
3	gene	RAG2
3	gene	ROM1
3	gene	SLC6A11
3	gene	NTRK3
3	gene	NR6A1
3	gene	PPAT
3	gene	FBN2
3	gene	AKAP13
3	gene	CD86
3	gene	COL4A5
3	gene	CHN2
3	gene	SLC1A1
3	gene	MAGEA5
3	gene	BFSP1
3	gene	CASP2
3	gene	FOXF2
3	gene	GPR1
3	gene	RGR
3	gene	KCNJ2
3	gene	ETV1
3	gene	CIITA
3	gene	TRIM32
3	gene	SERPINB4
3	gene	BCAT1
3	gene	CYP2A13
3	gene	PAK2
3	gene	ABCD2
3	gene	IL17A
3	gene	MAPK8
3	gene	RXRG
3	gene	PDE1C
3	gene	TOP3A
3	gene	IL1RL2
3	gene	CSRP3
3	gene	EZH1
3	gene	CCR3
3	gene	SLC12A1
3	gene	CRYBA1
3	gene	DHH
3	gene	CHRNA2
3	gene	ERCC4
3	gene	ALK
3	gene	LYST
3	gene	PEX13
3	gene	SLC7A2
3	gene	NAPG
3	gene	EPAS1
3	gene	TUB
3	gene	DSCR1
3	gene	ABCA4
3	gene	PRRT1
3	gene	POLR3C
3	gene	WWP2
3	gene	TRIP13
3	gene	CHRNG
3	gene	TNF
3	gene	THRB
3	gene	CD200
3	gene	TNP1
3	gene	ATF2
3	gene	ATF7
3	gene	CBL
3	gene	PBX2
3	gene	CD6
3	gene	PVALB
3	gene	PDE6B
3	gene	CDK6
3	gene	MC1R
3	gene	ZNF37A
3	gene	ZNF239
3	gene	HLA-DQB2
3	gene	KRT32
3	gene	SLC6A2
3	gene	CCNE1
3	gene	SH3GL3
3	gene	NR6A1
3	gene	PLK4
3	gene	GNAT2
3	gene	STK38
3	gene	CAMP
3	gene	HK2
4	reg	CHRNB4
4	reg	GRM4
4	reg	AVPR1B
4	reg	GNB3
4	reg	PSD
4	reg	FEV
4	reg	GPR12
4	reg	FOXI1
4	reg	CCL22
4	reg	PAX8
4	reg	GNAZ
4	reg	CREBL1
4	reg	CCR9
4	reg	TRAF4
4	reg	SPIB
4	gene	ETV2
4	gene	TRIB1
4	gene	FECH
4	gene	STXBP1
4	gene	SQLE
4	gene	LIMK2
4	gene	TBC1D5
4	gene	ENSG00000206124
4	gene	GH2
4	gene	CTSG
4	gene	TUBA3E
4	gene	GSTM5
4	gene	SCN1B
4	gene	PCDH1
4	gene	OR2H1
4	gene	STX1A
4	gene	PDK2
4	gene	CXorf40A
4	gene	FGR
4	gene	CHRM1
4	gene	NCKAP1L
4	gene	HBEGF
4	gene	DRD1
4	gene	AKT2
4	gene	NHLH1
4	gene	SPTBN1
4	gene	GFAP
4	gene	TFAP4
4	gene	PLK1
4	gene	ASMT
4	gene	TRAF1
4	gene	TBXA2R
4	gene	PTCRA
4	gene	PPIL2
4	gene	SNAPC2
4	gene	AQP6
4	gene	SCNN1G
4	gene	CHI3L2
4	gene	L1CAM
4	gene	GPR31
4	gene	MICB
4	gene	DDX11
4	gene	SLC30A3
4	gene	TCOF1
4	gene	COX10
4	gene	CCL22
4	gene	GSTZ1
4	gene	EGFL8
4	gene	HMOX1
4	gene	CD8B
4	gene	LIF
4	gene	PRPS1
4	gene	VAV1
4	gene	DRD2
4	gene	ITPKA
4	gene	DDR2
4	gene	PTK6
4	gene	GRM4
4	gene	MPP2
4	gene	CHERP
4	gene	SIRPA
4	gene	SIRPB1
4	gene	PRKCG
4	gene	MAP1A
4	gene	SSX2
4	gene	HNF4A
4	gene	TSC22D3
4	gene	ATP6V0A1
4	gene	HIST1H2BN
5	reg	FOXJ3
5	reg	MORF4L1
5	reg	NFIX
5	reg	CHES1
5	reg	CREBL2
5	reg	DMTF1
5	reg	STAT5B
5	reg	FOXI1
5	reg	NFIB
5	reg	GNG5
5	reg	CTNNBIP1
5	reg	MEF2D
5	reg	ERBB2IP
5	reg	MNT
5	reg	MAP2K1
5	reg	RERE
5	gene	ARHGEF12
5	gene	PSMA2
5	gene	ACAT1
5	gene	BZW1
5	gene	TOMM20
5	gene	CD164
5	gene	PSMD6
5	gene	HADHB
5	gene	RAD23B
5	gene	TRIP12
5	gene	ARL6IP1
5	gene	RAD21
5	gene	SEC24C
5	gene	METAP1
5	gene	PUM1
5	gene	UBE4A
5	gene	ENSG00000132294
5	gene	SUZ12
5	gene	RNF103
5	gene	RHEB
5	gene	BCLAF1
5	gene	FAM120A
5	gene	DYRK1A
5	gene	ENSG00000170871
5	gene	TMEM131
5	gene	UBXD2
5	gene	PDHB
5	gene	KRT10
5	gene	ANXA7
5	gene	UQCRC2
5	gene	HNRPM
5	gene	DNAJA1
5	gene	PRCP
5	gene	SFRS4
5	gene	PPP3CA
5	gene	TJP1
5	gene	HNRPH1
5	gene	CCT6A
5	gene	HNRPF
5	gene	HMGN3
5	gene	RBM25
5	gene	RALBP1
5	gene	GLUD1
5	gene	ATP2A2
5	gene	HEXB
5	gene	ATP5J
5	gene	PSMA1
5	gene	SFRS11
5	gene	SET
5	gene	38601
5	gene	NFE2L2
5	gene	UBE2L3
5	gene	CTNNA1
5	gene	HSPE1
5	gene	ZFP36L2
5	gene	TOP1
5	gene	SDHB
5	gene	ENSG00000174501
5	gene	SFRS5
5	gene	ALCAM
5	gene	PABPC4
5	gene	ALDH9A1
5	gene	PPT1
5	gene	C11orf58
5	gene	ENSG00000164548
5	gene	SUMO1
5	gene	ATXN2
5	gene	PAFAH1B1
5	gene	NIPA2
5	gene	C14orf32
5	gene	SAP18
5	gene	TCP1
5	gene	ITGA6
5	gene	ENSG00000101608
5	gene	BTG1
5	gene	SON
5	gene	HNRPU
5	gene	EWSR1
5	gene	RBBP7
5	gene	RBBP4
5	gene	ATP6V1E1
5	gene	CCNG1
5	gene	OXA1L
5	gene	ARCN1
5	gene	COPB1
5	gene	FAT
5	gene	XPO1
5	gene	COX7B
5	gene	TOP2B
5	gene	PLEKHC1
5	gene	SKP1A
5	gene	RAB14
5	gene	DYNC1LI2
5	gene	ENSG00000113811
5	gene	POMP
5	gene	UTP6
5	gene	SNX14
5	gene	BTF3L4
5	gene	MRPL32
5	gene	TTL
5	gene	MAX
5	gene	RAB3GAP2
5	gene	SYNCRIP
5	gene	CREBL2
5	gene	CCDC117
5	gene	NDUFB3
5	gene	CMPK
5	gene	ARFIP1
5	gene	UBR2
5	gene	ABI1
5	gene	ISCA2
5	gene	NDUFB6
5	gene	RPS6KA3
5	gene	UBL3
5	gene	SUCLG2
5	gene	HERC2
5	gene	HEATR5B
5	gene	KIAA0776
5	gene	ZNF655
5	gene	ENSG00000138600
5	gene	DNAJB11
5	gene	IFT74
5	gene	UBE2N
5	gene	ENSG00000164548
5	gene	PLAGL1
5	gene	CCDC90B
5	gene	EDD1
5	gene	ATG5
5	gene	ETV3
5	gene	DEK
5	gene	SPATA13
5	gene	SLAIN2
5	gene	LSM5
5	gene	ZNF83
5	gene	BTBD14B
5	gene	LYRM1
5	gene	BAG3
5	gene	SNX2
5	gene	ENSG00000204820
5	gene	C14orf147
5	gene	FZD6
5	gene	FOXJ3
5	gene	GNAQ
5	gene	EXOC5
5	gene	CDC5L
5	gene	SYF2
5	gene	MRPS9
5	gene	TGS1
5	gene	SCFD1
5	gene	ISY1
5	gene	KLHL21
5	gene	ENSG00000052723
5	gene	CD2AP
5	gene	C1orf19
5	gene	C20orf44
5	gene	TGFBR1
5	gene	NDUFC2
5	gene	ERLIN2
5	gene	AGPAT5
5	gene	IKBKAP
5	gene	PDSS2
5	gene	SEC24B
5	gene	AMMECR1L
5	gene	DNAJC19
5	gene	MTMR1
5	gene	RWDD4A
5	gene	ANKRD17
5	gene	ENSG00000171103
5	gene	C1orf9
5	gene	WBP11
5	gene	RBM8A
5	gene	TRUB1
5	gene	DNAJC10
5	gene	KIAA1109
5	gene	ANKRD17
5	gene	CCDC55
5	gene	DDHD2
5	gene	KIAA1033
5	gene	BPTF
5	gene	CECR5
5	gene	ENSG00000198168
5	gene	EDEM3
5	gene	MTX2
5	gene	RIPK5
5	gene	CUL5
5	gene	MRPL18
5	gene	ISCA1
5	gene	OSBPL8
5	gene	DNAJB14
5	gene	CRNKL1
5	gene	NEDD9
5	gene	MTRR
5	gene	CCDC90B
5	gene	FBXO34
5	gene	NUP50
5	gene	FAM76B
5	gene	CNOT7
5	gene	LEMD3
5	gene	MECP2
5	gene	CIAO1
5	gene	REEP3
5	gene	MON2
5	gene	SNX9
5	gene	COL4A3BP
5	gene	ZZZ3
5	gene	DHX32
5	gene	DDI2
5	gene	C19orf29
5	gene	ENSG00000151690
5	gene	BTRC
5	gene	DERL2
5	gene	MAP3K7IP2
5	gene	LEPR
5	gene	SUDS3
5	gene	WDR75
5	gene	TWSG1
5	gene	PPM2C
5	gene	RAB22A
5	gene	TMEM34
5	gene	KIAA0907
5	gene	PRKAB2
5	gene	UGCGL2
5	gene	RNF12
5	gene	SLC35B3
5	gene	CLOCK
5	gene	ENSG00000187118
5	gene	GNAQ
5	gene	ENSG00000162769
5	gene	KIF1B
5	gene	NAT13
5	gene	PDZD11
5	gene	ELL2
5	gene	CEP350
5	gene	MTDH
5	gene	UBE2E3
5	gene	RNF14
5	gene	C7orf49
5	gene	SPAG9
5	gene	PHF13
5	gene	BMPR2
5	gene	SLC25A33
5	gene	GTF3C4
5	gene	HNRPDL
5	gene	COQ6
5	gene	C1orf31
5	gene	FAM111A
5	gene	RBM33
5	gene	DDX50
5	gene	VEZF1
5	gene	C3orf28
5	gene	ENSG00000183583
5	gene	MYSM1
5	gene	MAP3K3
5	gene	DMTF1
5	gene	TOX4
5	gene	KLHL24
5	gene	ITFG1
5	gene	C1orf58
5	gene	UAP1
5	gene	ZCCHC8
5	gene	KCTD7
5	gene	SLC25A46
5	gene	C6orf192
5	gene	RNF13
5	gene	TCEAL8
5	gene	JOSD3
5	gene	SLC35A3
5	gene	ISOC1
5	gene	DYNC2LI1
5	gene	GOPC
5	gene	CCDC45
5	gene	C18orf55
5	gene	EXOSC8
5	gene	CCNL1
5	gene	ENSG00000181709
5	gene	NEK9
5	gene	CRSP3
5	gene	PPP1R2
5	gene	SERF1A
5	gene	TCERG1
5	gene	LARP7
5	gene	CCPG1
5	gene	RBM16
5	gene	AGXT2L2
5	gene	SERINC3
5	gene	COPS2
5	gene	SGMS1
5	gene	USP52
5	gene	PSMD10
5	gene	CHCHD7
5	gene	PITPNB
5	gene	VPS33B
5	gene	TSPYL4
5	gene	SH3GLB1
5	gene	KPNA3
5	gene	EGLN1
5	gene	ENSG00000198757
5	gene	ENSG00000121892
5	gene	ITSN2
5	gene	MOAP1
5	gene	NMD3
5	gene	DICER1
5	gene	PPP1R12C
5	gene	CETN3
5	gene	FBXL3
5	gene	PPM1B
5	gene	OSBP
5	gene	RANBP6
5	gene	PQLC3
5	gene	ERGIC2
5	gene	PDCD6IP
5	gene	BSDC1
5	gene	ZMYM4
5	gene	OCIAD1
5	gene	RAB3GAP2
5	gene	REST
5	gene	KIAA1598
5	gene	IRF2BP2
5	gene	PDCD10
5	gene	PCGF5
5	gene	SETD2
5	gene	NPTN
5	gene	RPP21
5	gene	KIF1B
5	gene	C20orf112
5	gene	ACYP1
5	gene	MEGF9
5	gene	DNM1L
5	gene	TOR1B
5	gene	CASK
5	gene	C10orf22
5	gene	WWC3
5	gene	TUSC2
5	gene	PDCD6IP
5	gene	ALS2
5	gene	EDD1
5	gene	XRN2
5	gene	HSP90B1
5	gene	IRS1
5	gene	LYRM1
5	gene	GALNT1
5	gene	CCDC47
5	gene	CCNY
5	gene	HIPK1
5	gene	BRWD2
5	gene	SYNCRIP
5	gene	FBXW11
5	gene	C4orf20
5	gene	C1orf77
5	gene	IRF2
5	gene	FMR1
6	reg	AVPR1B
6	reg	MPP2
6	reg	MEF2D
6	reg	FEV
6	reg	ZRANB2
6	reg	CCL22
6	reg	RIPK1
6	reg	CHRNB4
6	reg	CREBL1
6	reg	GPR3
6	reg	LTK
6	reg	FOXI1
6	reg	TACR3
6	reg	EDG4
6	reg	KIR2DL1
6	reg	ZNF132
6	gene	AQP3
6	gene	HYAL2
6	gene	IL2RG
6	gene	PSMB6
6	gene	AQP2
6	gene	VPS72
6	gene	KIAA0195
6	gene	RHOD
6	gene	RNF10
6	gene	PALM
6	gene	ARHGEF16
6	gene	MYCL2
6	gene	UBE1L
6	gene	SSTR4
6	gene	PTPRN
6	gene	AVPR1B
6	gene	LMNA
6	gene	CD3E
6	gene	HLA-DOA
6	gene	PRKACG
6	gene	PIM1
6	gene	MVK
6	gene	COL16A1
6	gene	PLCB2
6	gene	MFGE8
6	gene	SLC9A1
6	gene	ARAF
6	gene	PLCD1
6	gene	MAPKAPK2
6	gene	PMS2L11
6	gene	IRF5
6	gene	ITPK1
6	gene	AGPAT1
6	gene	CHKB
6	gene	BCAT2
6	gene	CCL22
6	gene	C21orf2
6	gene	MYH7
6	gene	M6PR
6	gene	WARS
6	gene	PAX8
6	gene	EMD
6	gene	UROD
6	gene	ARFRP1
6	gene	PSD
6	gene	FEV
6	gene	CLCNKB
6	gene	CBX3
6	gene	CASP2
6	gene	ZNF672
6	gene	ZC3H12A
6	gene	ENSG00000035141
6	gene	ENSG00000105556
6	gene	ENSG00000168016
6	gene	EDG4
6	gene	LST1
6	gene	DVL2
6	gene	MPZ
6	gene	SMG5
6	gene	ENSG00000164054
6	gene	HTRA3
6	gene	BYSL
6	gene	NFATC3
6	gene	PDK2
6	gene	PSG6
6	gene	PSG2
6	gene	SAPS3
6	gene	DENND4B
6	gene	ARHGAP8
6	gene	TAC3
6	gene	FAM109B
6	gene	GMEB2
6	gene	RECQL5
6	gene	APLN
6	gene	ZNF692
6	gene	ATAD3A
6	gene	ASF1B
6	gene	ENSG00000166889
6	gene	TBC1D22B
6	gene	SIRT3
6	gene	MSTO1
6	gene	ERAL1
6	gene	POLR3H
6	gene	ENSG00000173011
6	gene	MMAB
6	gene	BRD9
6	gene	NRSN2
6	gene	RASL10B
6	gene	SLC39A3
6	gene	C16orf57
6	gene	ENSG00000108272
6	gene	DCHS1
6	gene	RBP5
6	gene	TMEM138
6	gene	LYPD3
6	gene	RRP9
6	gene	RPS6KC1
6	gene	SLC37A4
6	gene	SUV39H1
6	gene	ENSG00000133678
6	gene	RABIF
6	gene	ENSG00000105393
6	gene	COL11A2
6	gene	DDX11
6	gene	B3GNTL1
6	gene	TRPV6
6	gene	NDRG4
6	gene	COPS7A
6	gene	THRAP3
6	gene	HOXC5
6	gene	HAAO
6	gene	ARHGAP8
7	reg	MORF4L1
7	reg	LTK
7	reg	MLLT4
7	reg	AHRR
7	reg	ZRANB2
7	reg	CCRL2
7	reg	IRS1
7	reg	ERBB2IP
7	reg	FOXJ3
7	reg	HINT1
7	gene	MORF4L2
7	gene	CLTC
7	gene	EIF4H
7	gene	MDH1
7	gene	38596
7	gene	TTC3
7	gene	ATF4
7	gene	LAMP1
7	gene	PSME1
7	gene	APLP2
7	gene	FNTA
7	gene	TMED10
7	gene	RPL36AL
7	gene	CD99
7	gene	UQCRB
7	gene	HNRPA2B1
7	gene	NONO
7	gene	ATP5G3
7	gene	PTP4A2
7	gene	ATP1B3
7	gene	ANP32B
7	gene	NDUFA4
7	gene	SOD1
7	gene	COX6C
7	gene	HMGN2
7	gene	YWHAQ
7	gene	SLC25A3
7	gene	TEGT
7	gene	TXN
7	gene	UQCRH
7	gene	SEC11A
7	gene	MTMR12
7	gene	ENSG00000168894
7	gene	PTP4A2
7	gene	NBPF3
7	gene	RYBP
7	gene	WTAP
7	gene	RBM6
7	gene	MRPL33
7	gene	ANAPC5
7	gene	UBL5
7	gene	CALM1
7	gene	NXF1
7	gene	ZFR
7	gene	MAP3K7IP2
7	gene	RBM25
7	gene	FBXO9
7	gene	PITPNB
7	gene	UBE2R2
7	gene	ENSG00000100938
7	gene	COX7A2L
7	gene	MAEA
7	gene	HBP1
7	gene	ACTR10
7	gene	NDUFB3
7	gene	TMEM30A
7	gene	KLHDC2
7	gene	CNIH4
7	gene	SMAD5
7	gene	NDUFS4
7	gene	BAT2D1
7	gene	UNC84A
7	gene	TMEM14C
7	gene	ANAPC11
7	gene	CANT1
7	gene	SPOP
7	gene	STAU1
7	gene	KIAA0319L
7	gene	TBCA
7	gene	CNOT1
7	gene	ATP6V1A
7	gene	VPS24
7	gene	TMEM123
7	gene	LYPLA1
7	gene	C22orf13
7	gene	UHMK1
7	gene	C7orf28A
7	gene	HNRPH3
7	gene	RHOT2
7	gene	HNRPR
7	gene	YWHAG
7	gene	RAP1B
7	gene	ZC3H15
7	gene	ZFAND5
7	gene	MAP1LC3B
7	gene	TICAM2
7	gene	MYCBP2
7	gene	C9orf123
7	gene	SPCS1
7	gene	TMEM111
7	gene	NDFIP1
7	gene	UHRF2
7	gene	MID1IP1
7	gene	ENSG00000161671
7	gene	PTPLB
7	gene	NISCH
7	gene	C21orf124
7	gene	MRPL36
7	gene	TSPYL1
7	gene	WASF2
7	gene	CHCHD8
7	gene	DNAJC3
7	gene	AHCYL1
7	gene	HECTD1
7	gene	C6orf49
7	gene	MAP3K2
7	gene	MKNK2
7	gene	EFHA1
7	gene	ENSG00000108848
7	gene	FAM96A
7	gene	ZRANB2
7	gene	PAN3
7	gene	SERBP1
7	gene	ARHGEF18
7	gene	MRPL34
7	gene	YTHDF1
7	gene	EIF2S3
7	gene	ENSG00000119777
7	gene	LSM3
7	gene	ENSG00000157106
7	gene	HMGB1
7	gene	UBQLN2
7	gene	PDPK1
7	gene	TMEM49
7	gene	NOB1
7	gene	MRPL33
7	gene	ELAC2
7	gene	FUSIP1
7	gene	PACSIN2
7	gene	ENSG00000114982
7	gene	ZFAND3
7	gene	IPO8
7	gene	G3BP2
7	gene	ARL8B
7	gene	DCTN4
7	gene	SPTLC1
7	gene	RBPJ
7	gene	UPF3A
7	gene	NDUFS5
7	gene	NDUFA8
8	reg	TSC22D1
8	reg	ZNF83
8	reg	TEF
8	reg	HR
8	reg	HNRPK
8	reg	MEF2D
8	reg	MKLN1
8	reg	NFIB
8	reg	YY1
8	reg	TBX2
8	reg	ESR2
8	reg	RERE
8	reg	SLC2A4RG
8	reg	NR2F2
8	gene	PPY
8	gene	SMPD1
8	gene	HP
8	gene	CDC20
8	gene	RGS16
8	gene	MYBL2
8	gene	CALB2
8	gene	CDK5
8	gene	CA9
8	gene	MST1R
8	gene	TNPO1
8	gene	LASS6
8	gene	TREM2
8	gene	FAM83D
8	gene	ENSG00000180794
8	gene	ZNF358
8	gene	C21orf51
8	gene	ENOX1
8	gene	ZCRB1
8	gene	RHOBTB1
8	gene	DEAF1
8	gene	TBXA2R
8	gene	ECE1
8	gene	PAFAH2
8	gene	GZMM
8	gene	OPCML
8	gene	CD200
8	gene	ACADS
8	gene	CXorf50
8	gene	CCDC22
8	gene	THSD3
8	gene	ATAD3A
8	gene	SLC12A8
8	gene	PNMA3
8	gene	PFKFB4
8	gene	PIK3R2
8	gene	ALS2CL
8	gene	GPATCH3
8	gene	RAB11FIP4
8	gene	SATB2
8	gene	NADK
8	gene	KCNAB2
8	gene	UGT2B15
8	gene	MAP2K5
8	gene	TITF1
8	gene	SLC17A3
8	gene	ENSG00000140044
8	gene	MCM4
8	gene	ESR2
8	gene	DPAGT1
8	gene	LAMA5
9	reg	HTR2C
9	reg	HOXC6
9	reg	SP1
9	reg	CALCRL
9	reg	ADRB3
9	reg	KIR2DL1
9	reg	YWHAZ
9	reg	MYCL2
9	reg	CHRNB4
9	reg	GCM1
9	reg	TRHR
9	gene	MADD
9	gene	PSMD9
9	gene	AMT
9	gene	NUP214
9	gene	CAST
9	gene	XPC
9	gene	SETDB1
9	gene	SCRIB
9	gene	NUP188
9	gene	ENSG00000113716
9	gene	RBPMS
9	gene	EDEM1
9	gene	GCN1L1
9	gene	NP
9	gene	ACY1
9	gene	RFC1
9	gene	INPPL1
9	gene	EIF2B2
9	gene	PPP2R5A
9	gene	PSEN1
9	gene	FYN
9	gene	AP2B1
9	gene	AMPD2
9	gene	EPHB4
9	gene	POLD4
9	gene	NDUFA12
9	gene	UNC119
9	gene	MYST3
9	gene	SDHC
9	gene	CHMP1A
9	gene	ARHGEF1
9	gene	UFD1L
9	gene	BAD
9	gene	MGST2
9	gene	SLC29A1
9	gene	PMM1
9	gene	DPF2
9	gene	BCR
9	gene	GLA
9	gene	ENSG00000211449
9	gene	IL4I1
9	gene	BAHD1
10	reg	BCR
10	reg	TEF
10	reg	AVPR1B
10	reg	VAV1
10	reg	NCKAP1L
10	reg	CCL22
10	reg	LTK
10	reg	OR2H1
10	reg	P2RX1
10	reg	CCL22
10	reg	TARDBP
10	reg	GRM4
10	reg	IGFALS
10	reg	CHRNB4
10	gene	RPLP2
10	gene	RPS23
10	gene	RPL4
10	gene	RPL12
10	gene	RPL27
10	gene	RPL34
10	gene	RPSA
10	gene	GNB2L1
10	gene	RPS24
10	gene	RPL7A
10	gene	RPS16
10	gene	RPS25
10	gene	RPS6
10	gene	RPS19
10	gene	RPS3A
10	gene	RPS27A
10	gene	RPL23A
10	gene	RPL9P7
10	gene	RPL10A
10	gene	RPL35
10	gene	RPL27A
10	gene	ENSG00000170315
10	gene	RPS28
10	gene	RPL32
10	gene	RPL31
10	gene	TPT1
10	gene	RPS2
10	gene	RPS3
10	gene	RPS15A
10	gene	RPL19
10	gene	RPS8
10	gene	RPL3
10	gene	RPL11
10	gene	RPL38
10	gene	RPL8
10	gene	SERF2
10	gene	UQCRQ
10	gene	GLTSCR2
10	gene	C1orf151
10	gene	NDUFA1
11	reg	HR
11	reg	LASS6
11	reg	P2RY4
11	reg	TCF7L2
11	reg	EVX1
11	reg	HOXB2
11	reg	GPR31
11	reg	IPO8
11	reg	KIR2DL4
11	reg	MYO10
11	reg	SNX27
11	reg	CREB3L1
11	reg	CCL7
11	reg	RBPJ
11	reg	PKP1
11	gene	SLC12A8
11	gene	CNP
11	gene	HIST1H2BG
11	gene	GABRE
11	gene	NXF1
11	gene	HMGN4
11	gene	ENSG00000166454
11	gene	UBQLN4
11	gene	DYNC1I2
11	gene	NSMCE4A
11	gene	C10orf46
11	gene	STARD7
11	gene	ENSG00000103550
11	gene	SPSB3
11	gene	ENSG00000196588
11	gene	GPT2
11	gene	CAND1
11	gene	MOSPD2
11	gene	LNPEP
11	gene	CMYA5
11	gene	DAGLB
11	gene	NR1I3
11	gene	YARS
11	gene	KIAA0831
11	gene	COPS3
11	gene	ACD
11	gene	ABCB7
11	gene	HSDL2
11	gene	SLC38A1
11	gene	RMI1
11	gene	COQ9
11	gene	C9orf41
11	gene	PDCD6IP
11	gene	WDR23
11	gene	CCDC76
11	gene	ZNF294
11	gene	PCGF3
11	gene	NHEJ1
11	gene	RGPD1
11	gene	ENSG00000203897
11	gene	NUDT4
11	gene	SFT2D3
11	gene	GPRC5B
11	gene	DCUN1D1
11	gene	ERBB2IP
11	gene	MTMR2
11	gene	DNAJC4
11	gene	GTSE1
11	gene	ELMO2
11	gene	HSPA14
11	gene	ENSG00000164603
11	gene	TNPO1
11	gene	AK3
11	gene	TRMT11
11	gene	GNE
11	gene	HTRA3
11	gene	TRIM66
11	gene	RAD21L1
11	gene	VGLL1
11	gene	HAL
11	gene	ZPBP
11	gene	C4orf6
11	gene	RANGAP1
11	gene	KLF6
11	gene	IL1RAP
11	gene	EML4
11	gene	PPME1
11	gene	EIF4EBP2
11	gene	ENSG00000104133
11	gene	ANKRD13A
11	gene	TUBB1
11	gene	C10orf18
11	gene	HBZ
11	gene	CYP2A6
11	gene	MS4A3
11	gene	ERCC4
11	gene	IFIT2
11	gene	HLA-E
11	gene	ITGB3
11	gene	EVI2A
11	gene	PTPN7
11	gene	NRL
11	gene	ACRV1
11	gene	SCN7A
11	gene	MDM2
11	gene	NR6A1
11	gene	ECHDC1
11	gene	TNPO2
11	gene	PACS1
11	gene	PLXNC1
11	gene	BMP2K
11	gene	CRBN
11	gene	GOPC
11	gene	AMMECR1L
11	gene	MAP6D1
11	gene	CEP350
11	gene	ENSG00000133315
11	gene	SNAP29
11	gene	ENSG00000166454
11	gene	UBL7
[truncated: 1,546 more rows]
