# Supplementary material for: Module Network Inference from a Cancer Gene Expression Data Set Identifies MicroRNA Regulated Modules
Source: PLoS One. 2010 Apr 14;5(4):e10162. doi: 10.1371/journal.pone.0010162 (PMC2854686; doi:10.1371/journal.pone.0010162)
Supplement: Table S2 — Gene Ontology (GO) categories enrichment for each module. (0.14 MB XLS) [file pone.0010162.s002.xls]

## Sheet: GO
Table S2: GO categories enrichment for each module
# File created with BiNGO (c) on Feb 20, 2009 at 4:18:59 PM
#
# ontology: process
# curator: GO
# Selected statistical test : Hypergeometric test
# Selected correction : Benjamini & Hochberg False Discovery Rate (FDR) correction
# Selected significance level : 0.05
# Testing option : Test cluster versus network
Module_number	Module_name	GO-ID	P-value	corr P-value	Nb in test set	Nb total test set	Nb in reference set	Nb total reference set	GO Description
0	0	7267	2.6611e-08	3.4435e-05	44	429	301	7104	cell-cell signaling
0	0	7154	4.9059e-07	0.00031741	127	2066	301	7104	cell communication
0	0	32501	3.7763e-06	0.0016289	116	1904	301	7104	multicellular organismal process
0	0	6310	1.2182e-05	0.003313	12	64	301	7104	DNA recombination
0	0	45830	1.528e-05	0.003313	4	5	301	7104	positive regulation of isotype switching
0	0	51869	1.5362e-05	0.003313	86	1333	301	7104	response to stimulus
0	0	7166	2.1521e-05	0.0039783	57	781	301	7104	cell surface receptor linked signal transduction
0	0	42089	3.0308e-05	0.0043576	10	49	301	7104	cytokine biosynthetic process
0	0	42107	3.0308e-05	0.0043576	10	49	301	7104	cytokine metabolic process
0	0	7165	3.9115e-05	0.0050614	110	1866	301	7104	signal transduction
0	0	7186	5.2062e-05	0.0060858	31	345	301	7104	G-protein coupled receptor protein signaling pathway
0	0	50877	5.6437e-05	0.0060858	34	396	301	7104	neurological process
0	0	48304	7.5341e-05	0.0064994	3	3	301	7104	positive regulation of isotype switching to IgG isotypes
0	0	48302	7.5341e-05	0.0064994	3	3	301	7104	regulation of isotype switching to IgG isotypes
0	0	48291	7.5341e-05	0.0064994	3	3	301	7104	isotype switching to IgG isotypes
0	0	45191	9.9934e-05	0.0080821	4	7	301	7104	regulation of isotype switching
0	0	19226	0.00012755	0.0095739	21	203	301	7104	transmission of nerve impulse
0	0	2521	0.00013318	0.0095739	11	69	301	7104	leukocyte differentiation
0	0	1775	0.00015815	0.010771	16	134	301	7104	cell activation
0	0	7268	0.00020551	0.013296	19	180	301	7104	synaptic transmission
0	0	2520	0.00026398	0.016266	16	140	301	7104	immune system development
0	0	65007	0.00028451	0.016735	143	2686	301	7104	biological regulation
0	0	6351	0.00031735	0.017319	71	1138	301	7104	transcription, DNA-dependent
0	0	9891	0.00033371	0.017319	9	53	301	7104	positive regulation of biosynthetic process
0	0	32774	0.00033461	0.017319	71	1140	301	7104	RNA biosynthetic process
0	0	1816	0.00046523	0.021815	10	67	301	7104	cytokine production
0	0	6259	0.00046804	0.021815	34	442	301	7104	DNA metabolic process
0	0	45321	0.00047205	0.021815	14	119	301	7104	leukocyte activation
0	0	31323	0.0005076	0.022649	80	1341	301	7104	regulation of cellular metabolic process
0	0	32147	0.00055215	0.023037	7	35	301	7104	activation of protein kinase activity
0	0	48534	0.00055423	0.023037	15	135	301	7104	hemopoietic or lymphoid organ development
0	0	2376	0.00056968	0.023037	38	519	301	7104	immune system process
0	0	31328	0.00060456	0.023706	8	46	301	7104	positive regulation of cellular biosynthetic process
0	0	6350	0.00064376	0.024501	74	1227	301	7104	transcription
0	0	2204	0.00082299	0.025356	4	11	301	7104	somatic recombination of immunoglobulin genes during immune response
0	0	2208	0.00082299	0.025356	4	11	301	7104	somatic diversification of immunoglobulins during immune response
0	0	2381	0.00082299	0.025356	4	11	301	7104	immunoglobulin production during immune response
0	0	7145	0.00082299	0.025356	4	11	301	7104	meiotic recombination
0	0	2562	0.00082299	0.025356	4	11	301	7104	somatic diversification of immune receptors via germline recombination within a single locus
0	0	45190	0.00082299	0.025356	4	11	301	7104	isotype switching
0	0	16447	0.00082299	0.025356	4	11	301	7104	somatic recombination of immunoglobulin gene segments
0	0	16444	0.00082299	0.025356	4	11	301	7104	somatic cell DNA recombination
0	0	30097	0.00091172	0.027436	14	127	301	7104	hemopoiesis
0	0	45449	0.0010462	0.030206	70	1165	301	7104	regulation of transcription
0	0	19219	0.0010671	0.030206	72	1207	301	7104	regulation of nucleobase, nucleoside, nucleotide and nucleic acid metabolic process
0	0	46650	0.0010738	0.030206	8	50	301	7104	lymphocyte differentiation
0	0	46649	0.0011863	0.03152	12	102	301	7104	lymphocyte activation
0	0	2200	0.0011936	0.03152	4	12	301	7104	somatic diversification of immune receptors
0	0	16445	0.0011936	0.03152	4	12	301	7104	somatic diversification of immunoglobulins
0	0	19222	0.0012619	0.031768	81	1402	301	7104	regulation of metabolic process
0	0	6355	0.0012647	0.031768	66	1091	301	7104	regulation of transcription, DNA-dependent
0	0	45946	0.0012766	0.031768	7	40	301	7104	positive regulation of protein biosynthetic process
0	0	51606	0.0014847	0.036248	7	41	301	7104	detection of stimulus
0	0	50871	0.001667	0.039946	4	13	301	7104	positive regulation of B cell activation
0	0	7610	0.0017481	0.041127	19	214	301	7104	behavior
0	0	42035	0.0019794	0.045737	7	43	301	7104	regulation of cytokine biosynthetic process
1	1	7267	3.6284e-07	0.00045754	40	429	285	7104	cell-cell signaling
1	1	7154	1.2198e-05	0.0076906	116	2066	285	7104	cell communication
1	1	9615	3.4176e-05	0.014365	11	63	285	7104	response to virus
1	1	32501	5.7465e-05	0.018116	106	1904	285	7104	multicellular organismal process
1	1	51707	8.5773e-05	0.021632	14	107	285	7104	response to other organism
1	1	51706	0.00011645	0.024435	19	182	285	7104	multi-organism process
1	1	7166	0.00013564	0.024435	52	781	285	7104	cell surface receptor linked signal transduction
1	1	7165	0.00018764	0.029576	102	1866	285	7104	signal transduction
1	1	6811	0.00021873	0.030647	30	376	285	7104	ion transport
1	1	7186	0.00026982	0.034025	28	345	285	7104	G-protein coupled receptor protein signaling pathway
1	1	51869	0.00031159	0.03572	77	1333	285	7104	response to stimulus
2	2	32501	1.3377e-05	0.0049959	57	1904	129	7104	multicellular organismal process
2	2	30195	2.0028e-05	0.0049959	4	10	129	7104	negative regulation of blood coagulation
2	2	30193	2.0028e-05	0.0049959	4	10	129	7104	regulation of blood coagulation
2	2	50819	3.103e-05	0.0049959	4	11	129	7104	negative regulation of coagulation
2	2	50818	3.103e-05	0.0049959	4	11	129	7104	regulation of coagulation
2	2	31424	9.0218e-05	0.012104	4	14	129	7104	keratinization
2	2	9913	0.00026066	0.029976	4	18	129	7104	epidermal cell differentiation
2	2	42730	0.00030649	0.030841	3	8	129	7104	fibrinolysis
2	2	48730	0.00040126	0.03589	4	20	129	7104	epidermis morphogenesis
3	3	50877	5.8153e-07	0.00047395	22	396	120	7104	neurological process
3	3	9314	3.7839e-06	0.00092617	8	56	120	7104	response to radiation
3	3	9416	4.5989e-06	0.00092617	7	41	120	7104	response to light stimulus
3	3	7267	8.1945e-06	0.00092617	21	429	120	7104	cell-cell signaling
3	3	50962	9.0912e-06	0.00092617	5	18	120	7104	detection of light stimulus during sensory perception
3	3	50908	9.0912e-06	0.00092617	5	18	120	7104	detection of light stimulus during visual perception
3	3	7602	9.0912e-06	0.00092617	5	18	120	7104	phototransduction
3	3	9584	9.0912e-06	0.00092617	5	18	120	7104	detection of visible light
3	3	9583	1.2172e-05	0.0011023	5	19	120	7104	detection of light stimulus
3	3	50953	1.8629e-05	0.0013802	10	113	120	7104	sensory perception of light stimulus
3	3	7601	1.8629e-05	0.0013802	10	113	120	7104	visual perception
3	3	32501	2.7044e-05	0.0018367	53	1904	120	7104	multicellular organismal process
3	3	7154	2.9719e-05	0.0018632	56	2066	120	7104	cell communication
3	3	50906	4.1583e-05	0.0024207	5	24	120	7104	detection of stimulus during sensory perception
3	3	51606	5.6839e-05	0.0030883	6	41	120	7104	detection of stimulus
3	3	7187	7.8314e-05	0.0039891	8	84	120	7104	G-protein signaling, coupled to cyclic nucleotide second messenger
3	3	9582	0.00010859	0.0049424	5	29	120	7104	detection of abiotic stimulus
3	3	19935	0.00010916	0.0049424	8	88	120	7104	cyclic-nucleotide-mediated signaling
3	3	9628	0.00014944	0.0061101	8	92	120	7104	response to abiotic stimulus
3	3	9581	0.00015123	0.0061101	5	31	120	7104	detection of external stimulus
3	3	7600	0.00015744	0.0061101	12	204	120	7104	sensory perception
3	3	7268	0.00021456	0.0079484	11	180	120	7104	synaptic transmission
3	3	51869	0.00043977	0.015583	38	1333	120	7104	response to stimulus
3	3	19226	0.00060222	0.020451	11	203	120	7104	transmission of nerve impulse
3	3	7603	0.00083959	0.027371	2	3	120	7104	phototransduction, visible light
3	3	19932	0.0012338	0.037725	9	156	120	7104	second-messenger-mediated signaling
3	3	7165	0.0012498	0.037725	47	1866	120	7104	signal transduction
4	4	46483	8.1519e-05	0.041411	5	52	62	7104	heterocycle metabolic process
5	5	6394	1.4941e-06	0.0014269	26	267	246	7104	RNA processing
5	5	44238	4.3292e-06	0.0018928	175	4079	246	7104	primary metabolic process
5	5	43170	5.946e-06	0.0018928	156	3521	246	7104	macromolecule metabolic process
5	5	8152	8.6208e-06	0.0020582	185	4426	246	7104	metabolic process
5	5	6395	1.6307e-05	0.0031146	17	151	246	7104	RNA splicing
5	5	16071	2.688e-05	0.0040118	20	206	246	7104	mRNA metabolic process
5	5	6397	2.9406e-05	0.0040118	18	174	246	7104	mRNA processing
5	5	15031	5.4608e-05	0.0065189	31	424	246	7104	protein transport
5	5	45184	6.4475e-05	0.0068197	32	448	246	7104	establishment of protein localization
5	5	43283	7.141e-05	0.0068197	120	2622	246	7104	biopolymer metabolic process
5	5	33036	8.2068e-05	0.007125	34	495	246	7104	macromolecule localization
5	5	8104	0.00015345	0.012212	32	469	246	7104	protein localization
5	5	44237	0.00018941	0.013914	168	4065	246	7104	cellular metabolic process
5	5	48193	0.00049233	0.033584	10	82	246	7104	Golgi vesicle transport
5	5	32446	0.00080686	0.048061	7	45	246	7104	protein modification by small protein conjugation
5	5	16070	0.00080689	0.048061	71	1449	246	7104	RNA metabolic process
5	5	6512	0.00088257	0.048061	19	247	246	7104	ubiquitin cycle
5	5	6139	0.00090587	0.048061	89	1923	246	7104	nucleobase, nucleoside, nucleotide and nucleic acid metabolic process
7	7	6119	8.4639e-08	3.1553e-05	9	57	101	7104	oxidative phosphorylation
7	7	42773	1.8932e-07	3.1553e-05	7	31	101	7104	ATP synthesis coupled electron transport
7	7	42775	1.8932e-07	3.1553e-05	7	31	101	7104	organelle ATP synthesis coupled electron transport
7	7	16071	3.1638e-05	0.0033117	12	206	101	7104	mRNA metabolic process
7	7	6120	3.3117e-05	0.0033117	5	27	101	7104	mitochondrial electron transport, NADH to ubiquinone
7	7	6091	0.00033106	0.027588	14	344	101	7104	generation of precursor metabolites and energy
7	7	33108	0.0005949	0.029291	2	3	101	7104	mitochondrial respiratory chain complex assembly
7	7	32981	0.0005949	0.029291	2	3	101	7104	mitochondrial respiratory chain complex I assembly
7	7	6122	0.0005949	0.029291	2	3	101	7104	mitochondrial electron transport, ubiquinol to cytochrome c
7	7	10257	0.0005949	0.029291	2	3	101	7104	NADH dehydrogenase complex assembly
7	7	6397	0.00077871	0.029291	9	174	101	7104	mRNA processing
7	7	50657	0.00087874	0.029291	5	53	101	7104	nucleic acid transport
7	7	50658	0.00087874	0.029291	5	53	101	7104	RNA transport
7	7	6403	0.00087874	0.029291	5	53	101	7104	RNA localization
7	7	51236	0.00087874	0.029291	5	53	101	7104	establishment of RNA localization
7	7	6395	0.0013165	0.035918	8	151	101	7104	RNA splicing
7	7	6118	0.0013262	0.035918	10	226	101	7104	electron transport
7	7	6394	0.0013581	0.035918	11	267	101	7104	RNA processing
7	7	15931	0.0014334	0.035918	5	59	101	7104	nucleobase, nucleoside, nucleotide and nucleic acid transport
7	7	45333	0.0014367	0.035918	4	35	101	7104	cellular respiration
7	7	6465	0.0019464	0.046342	2	5	101	7104	signal peptide processing
10	10	6416	3.6817e-39	4.4548e-37	31	304	35	7104	translation
10	10	9059	8.8321e-34	5.3434e-32	31	447	35	7104	macromolecule biosynthetic process
10	10	9058	1.1625e-25	4.6888e-24	31	810	35	7104	biosynthetic process
10	10	44267	2.6386e-15	7.9816e-14	31	1766	35	7104	cellular protein metabolic process
10	10	44260	4.8317e-15	1.1693e-13	31	1802	35	7104	cellular macromolecule metabolic process
10	10	19538	2.2815e-14	4.6011e-13	31	1898	35	7104	protein metabolic process
10	10	43170	1.2959e-06	2.24e-05	31	3521	35	7104	macromolecule metabolic process
10	10	44237	9.7182e-06	0.00014699	32	4065	35	7104	cellular metabolic process
10	10	8152	1.4861e-05	0.0001998	33	4426	35	7104	metabolic process
10	10	44238	6.726e-05	0.00081385	31	4079	35	7104	primary metabolic process
14	14	22898	0.0012669	0.020089	1	1	9	7104	regulation of transmembrane transporter activity
14	14	32411	0.0012669	0.020089	1	1	9	7104	positive regulation of transporter activity
14	14	32409	0.0012669	0.020089	1	1	9	7104	regulation of transporter activity
14	14	32415	0.0012669	0.020089	1	1	9	7104	regulation of sodium:hydrogen antiporter activity
14	14	32414	0.0012669	0.020089	1	1	9	7104	positive regulation of ion transporter activity
14	14	32412	0.0012669	0.020089	1	1	9	7104	regulation of ion transporter activity
14	14	32417	0.0012669	0.020089	1	1	9	7104	positive regulation of sodium:hydrogen antiporter activity
14	14	48548	0.0025324	0.031232	1	2	9	7104	regulation of pinocytosis
14	14	48549	0.0025324	0.031232	1	2	9	7104	positive regulation of pinocytosis
17	17	7586	2.9024e-17	4.0052e-15	10	69	16	7104	digestion
17	17	6724	1.7437e-07	1.2032e-05	5	62	16	7104	lipid catabolic process
17	17	6508	0.0001262	0.0058054	6	387	16	7104	proteolysis
17	17	9056	0.00020907	0.007213	6	424	16	7104	catabolic process
17	17	6641	0.00042605	0.011759	2	14	16	7104	triacylglycerol metabolic process
17	17	6638	0.00063422	0.012179	2	17	16	7104	neutral lipid metabolic process
17	17	6639	0.00063422	0.012179	2	17	16	7104	acylglycerol metabolic process
17	17	46486	0.00071256	0.012179	2	18	16	7104	glycerolipid metabolic process
17	17	6662	0.00079535	0.012179	2	19	16	7104	glycerol ether metabolic process
17	17	44243	0.00088256	0.012179	2	20	16	7104	multicellular organismal catabolic process
17	17	44236	0.0011706	0.014685	2	23	16	7104	multicellular organismal metabolic process
17	17	43206	0.0022523	0.024299	1	1	16	7104	fibril organization and biogenesis
17	17	6629	0.002289	0.024299	5	444	16	7104	lipid metabolic process
17	17	32501	0.0028763	0.028352	10	1904	16	7104	multicellular organismal process
17	17	31638	0.0044997	0.041398	1	2	16	7104	zymogen activation
17	17	6824	0.0067425	0.047666	1	3	16	7104	cobalt ion transport
17	17	44240	0.0067425	0.047666	1	3	16	7104	multicellular organismal lipid catabolic process
17	17	44258	0.0067425	0.047666	1	3	16	7104	intestinal lipid catabolic process
17	17	6590	0.0089805	0.047666	1	4	16	7104	thyroid hormone generation
17	17	2478	0.0089805	0.047666	1	4	16	7104	antigen processing and presentation of exogenous peptide antigen
17	17	2495	0.0089805	0.047666	1	4	16	7104	antigen processing and presentation of peptide antigen via MHC class II
17	17	18350	0.0089805	0.047666	1	4	16	7104	protein amino acid esterification
17	17	42591	0.0089805	0.047666	1	4	16	7104	antigen processing and presentation of exogenous peptide antigen via MHC class II
17	17	30157	0.0089805	0.047666	1	4	16	7104	pancreatic juice secretion
17	17	15889	0.0089805	0.047666	1	4	16	7104	cobalamin transport
17	17	42403	0.0089805	0.047666	1	4	16	7104	thyroid hormone metabolic process
18	18	6955	9.3262e-06	4.6631e-05	4	394	4	7104	immune response
18	18	2376	2.8183e-05	7.0458e-05	4	519	4	7104	immune system process
18	18	51869	0.0012351	0.0020586	4	1333	4	7104	response to stimulus
19	19	60012	0.00098536	0.026453	1	1	7	7104	synaptic transmission, glycinergic
19	19	60013	0.00098536	0.026453	1	1	7	7104	righting reflex
19	19	60004	0.00098536	0.026453	1	1	7	7104	reflex
19	19	30490	0.0019699	0.026453	1	2	7	7104	maturation of SSU-rRNA
19	19	42274	0.0019699	0.026453	1	2	7	7104	ribosomal small subunit biogenesis and assembly
19	19	1964	0.0019699	0.026453	1	2	7	7104	startle response
19	19	7340	0.0019699	0.026453	1	2	7	7104	acrosome reaction
19	19	7628	0.0039364	0.046253	1	4	7	7104	adult walking behavior
20	20	32106	0.00084459	0.012383	1	1	6	7104	positive regulation of response to extracellular stimulus
20	20	32109	0.00084459	0.012383	1	1	6	7104	positive regulation of response to nutrient levels
20	20	32097	0.00084459	0.012383	1	1	6	7104	positive regulation of response to food
20	20	32103	0.00084459	0.012383	1	1	6	7104	positive regulation of response to external stimulus
20	20	32100	0.00084459	0.012383	1	1	6	7104	positive regulation of appetite
20	20	48584	0.00084459	0.012383	1	1	6	7104	positive regulation of response to stimulus
20	20	32107	0.0016886	0.012383	1	2	6	7104	regulation of response to nutrient levels
20	20	32104	0.0016886	0.012383	1	2	6	7104	regulation of response to extracellular stimulus
20	20	32098	0.0016886	0.012383	1	2	6	7104	regulation of appetite
20	20	32101	0.0016886	0.012383	1	2	6	7104	regulation of response to external stimulus
20	20	32094	0.0016886	0.012383	1	2	6	7104	response to food
20	20	32095	0.0016886	0.012383	1	2	6	7104	regulation of response to food
20	20	8343	0.002532	0.01714	1	3	6	7104	adult feeding behavior
21	21	6416	0.00030063	0.0078163	3	304	4	7104	translation
21	21	9059	0.0009438	0.012269	3	447	4	7104	macromolecule biosynthetic process
21	21	9058	0.0054062	0.046853	3	810	4	7104	biosynthetic process
23	23	2474	9.6363e-08	3.8545e-06	3	11	7	7104	antigen processing and presentation of peptide antigen via MHC class I
23	23	48002	2.6528e-07	5.3056e-06	3	15	7	7104	antigen processing and presentation of peptide antigen
23	23	19882	8.1687e-06	0.00010892	3	45	7	7104	antigen processing and presentation
23	23	6955	0.00028532	0.0028532	4	394	7	7104	immune response
23	23	2376	0.00082484	0.0065988	4	519	7	7104	immune system process
23	23	6928	0.0016961	0.0096917	3	270	7	7104	cell motility
23	23	51674	0.0016961	0.0096917	3	270	7	7104	localization of cell
23	23	1539	0.0029536	0.014768	1	3	7	7104	ciliary or flagellar motility
24	24	50828	1.6743e-10	2.5114e-09	3	5	3	7104	regulation of liquid surface tension
24	24	7585	1.3662e-08	1.0247e-07	3	18	3	7104	respiratory gaseous exchange
24	24	42592	3.351e-05	0.00016755	3	230	3	7104	homeostatic process
24	24	65008	0.0001402	0.00045273	3	370	3	7104	regulation of biological quality
24	24	6817	0.00015091	0.00045273	2	51	3	7104	phosphate transport
24	24	15698	0.00042119	0.001053	2	85	3	7104	inorganic anion transport
24	24	6820	0.0005949	0.0012748	2	101	3	7104	anion transport
24	24	6811	0.0080886	0.015166	2	376	3	7104	ion transport
24	24	32501	0.019231	0.032051	3	1904	3	7104	multicellular organismal process
26	26	244	0.00084448	0.022516	1	3	2	7104	assembly of spliceosomal tri-snRNP
26	26	387	0.0014073	0.022516	1	5	2	7104	spliceosomal snRNP biogenesis
29	29	31032	6.5343e-06	0.0004378	2	11	3	7104	actomyosin structure organization and biogenesis
29	29	6939	2.4926e-05	0.00083502	2	21	3	7104	smooth muscle contraction
29	29	30241	0.0004223	0.0047157	1	1	3	7104	muscle thick filament assembly
29	29	31034	0.0004223	0.0047157	1	1	3	7104	myosin filament assembly
29	29	31033	0.0004223	0.0047157	1	1	3	7104	myosin filament assembly or disassembly
29	29	48746	0.0004223	0.0047157	1	1	3	7104	smooth muscle fiber development
29	29	6936	0.00077117	0.0060059	2	115	3	7104	muscle contraction
29	29	48251	0.00084448	0.0060059	1	2	3	7104	elastic fiber assembly
29	29	48745	0.00084448	0.0060059	1	2	3	7104	smooth muscle development
29	29	30036	0.0008964	0.0060059	2	124	3	7104	actin cytoskeleton organization and biogenesis
29	29	30029	0.0010621	0.0064691	2	135	3	7104	actin filament-based process
29	29	55001	0.002532	0.010994	1	6	3	7104	muscle cell development
29	29	30239	0.002532	0.010994	1	6	3	7104	myofibril assembly
29	29	55002	0.002532	0.010994	1	6	3	7104	striated muscle cell development
29	29	51146	0.002532	0.010994	1	6	3	7104	striated muscle cell differentiation
29	29	6940	0.0029536	0.010994	1	7	3	7104	regulation of smooth muscle contraction
29	29	48628	0.0029536	0.010994	1	7	3	7104	myoblast maturation
29	29	48627	0.0029536	0.010994	1	7	3	7104	myoblast development
29	29	7010	0.0048481	0.017096	2	290	3	7104	cytoskeleton organization and biogenesis
29	29	45445	0.0080033	0.026811	1	19	3	7104	myoblast differentiation
29	29	6941	0.010522	0.029322	1	25	3	7104	striated muscle contraction
29	29	6937	0.010522	0.029322	1	25	3	7104	regulation of muscle contraction
29	29	48741	0.010522	0.029322	1	25	3	7104	skeletal muscle fiber development
29	29	48747	0.010522	0.029322	1	25	3	7104	muscle fiber development
29	29	42692	0.010941	0.029322	1	26	3	7104	muscle cell differentiation
29	29	48637	0.011779	0.030355	1	28	3	7104	skeletal muscle development
29	29	48469	0.012617	0.03131	1	30	3	7104	cell maturation
29	29	21700	0.01471	0.035198	1	35	3	7104	developmental maturation
29	29	30198	0.015964	0.036882	1	38	3	7104	extracellular matrix organization and biogenesis
29	29	7519	0.020553	0.045902	1	49	3	7104	striated muscle development
30	30	44241	5.3468e-06	0.00013083	2	10	3	7104	lipid digestion
30	30	30299	5.3468e-06	0.00013083	2	10	3	7104	cholesterol absorption
30	30	50892	9.2651e-06	0.00013083	2	13	3	7104	intestinal absorption
30	30	6641	1.0808e-05	0.00013083	2	14	3	7104	triacylglycerol metabolic process
30	30	22600	1.247e-05	0.00013083	2	15	3	7104	digestive process
30	30	6638	1.6149e-05	0.00013083	2	17	3	7104	neutral lipid metabolic process
30	30	6639	1.6149e-05	0.00013083	2	17	3	7104	acylglycerol metabolic process
30	30	46486	1.8165e-05	0.00013083	2	18	3	7104	glycerolipid metabolic process
30	30	6662	2.0301e-05	0.00013083	2	19	3	7104	glycerol ether metabolic process
30	30	6724	0.00022359	0.0012968	2	62	3	7104	lipid catabolic process
30	30	7586	0.0002772	0.0014616	2	69	3	7104	digestion
30	30	44240	0.0012665	0.0056507	1	3	3	7104	multicellular organismal lipid catabolic process
30	30	44258	0.0012665	0.0056507	1	3	3	7104	intestinal lipid catabolic process
30	30	18350	0.0016885	0.0065288	1	4	3	7104	protein amino acid esterification
30	30	30157	0.0016885	0.0065288	1	4	3	7104	pancreatic juice secretion
30	30	6707	0.002532	0.0086386	1	6	3	7104	cholesterol catabolic process
30	30	16127	0.002532	0.0086386	1	6	3	7104	sterol catabolic process
30	30	9062	0.0029536	0.0095171	1	7	3	7104	fatty acid catabolic process
30	30	46395	0.0042176	0.011649	1	10	3	7104	carboxylic acid catabolic process
30	30	16054	0.0042176	0.011649	1	10	3	7104	organic acid catabolic process
30	30	6706	0.0042176	0.011649	1	10	3	7104	steroid catabolic process
30	30	7589	0.0050597	0.013339	1	12	3	7104	fluid secretion
30	30	44255	0.0078785	0.019867	2	371	3	7104	cellular lipid metabolic process
30	30	44243	0.0084234	0.020356	1	20	3	7104	multicellular organismal catabolic process
30	30	44236	0.0096828	0.022464	1	23	3	7104	multicellular organismal metabolic process
30	30	9056	0.010241	0.022845	2	424	3	7104	catabolic process
30	30	44242	0.010941	0.023218	1	26	3	7104	cellular lipid catabolic process
30	30	6629	0.011209	0.023218	2	444	3	7104	lipid metabolic process
30	30	7588	0.017634	0.035269	1	42	3	7104	excretion
30	30	8203	0.025543	0.049383	1	61	3	7104	cholesterol metabolic process
31	31	6071	0.00023842	0.011112	2	13	13	7104	glycerol metabolic process
31	31	19752	0.00025116	0.011112	5	347	13	7104	carboxylic acid metabolic process
31	31	6082	0.00025802	0.011112	5	349	13	7104	organic acid metabolic process
31	31	19751	0.00027787	0.011112	2	14	13	7104	polyol metabolic process
31	31	6006	0.0003494	0.011112	3	79	13	7104	glucose metabolic process
31	31	6094	0.00041399	0.011112	2	17	13	7104	gluconeogenesis
31	31	6066	0.00047046	0.011112	4	215	13	7104	alcohol metabolic process
31	31	6090	0.00051946	0.011112	2	19	13	7104	pyruvate metabolic process
31	31	46165	0.00057658	0.011112	2	20	13	7104	alcohol biosynthetic process
31	31	46364	0.00057658	0.011112	2	20	13	7104	monosaccharide biosynthetic process
31	31	19319	0.00057658	0.011112	2	20	13	7104	hexose biosynthetic process
31	31	42398	0.00069955	0.012359	2	22	13	7104	amino acid derivative biosynthetic process
31	31	19318	0.00099785	0.015901	3	113	13	7104	hexose metabolic process
31	31	5996	0.00105	0.015901	3	115	13	7104	monosaccharide metabolic process
31	31	50667	0.00183	0.017634	1	1	13	7104	homocysteine metabolic process
31	31	50666	0.00183	0.017634	1	1	13	7104	regulation of homocysteine metabolic process
31	31	46173	0.00183	0.017634	1	1	13	7104	polyol biosynthetic process
31	31	6113	0.00183	0.017634	1	1	13	7104	fermentation
31	31	6114	0.00183	0.017634	1	1	13	7104	glycerol biosynthetic process
31	31	46327	0.00183	0.017634	1	1	13	7104	glycerol biosynthetic process from pyruvate
31	31	31335	0.00183	0.017634	1	1	13	7104	regulation of sulfur amino acid metabolic process
31	31	45329	0.00183	0.017634	1	1	13	7104	carnitine biosynthetic process
31	31	32787	0.0024809	0.022562	3	155	13	7104	monocarboxylic acid metabolic process
31	31	7588	0.0025541	0.022562	2	42	13	7104	excretion
31	31	19563	0.0036568	0.026624	1	2	13	7104	glycerol catabolic process
31	31	6601	0.0036568	0.026624	1	2	13	7104	creatine biosynthetic process
31	31	46174	0.0036568	0.026624	1	2	13	7104	polyol catabolic process
31	31	46168	0.0036568	0.026624	1	2	13	7104	glycerol-3-phosphate catabolic process
31	31	9437	0.0036568	0.026624	1	2	13	7104	carnitine metabolic process
31	31	6575	0.0038932	0.026624	2	52	13	7104	amino acid derivative metabolic process
31	31	46164	0.0038932	0.026624	2	52	13	7104	alcohol catabolic process
31	31	6093	0.0045029	0.029831	2	56	13	7104	carbohydrate biosynthetic process
31	31	6600	0.0054806	0.033197	1	3	13	7104	creatine metabolic process
31	31	42396	0.0054806	0.033197	1	3	13	7104	phosphagen biosynthetic process
31	31	19432	0.0054806	0.033197	1	3	13	7104	triacylglycerol biosynthetic process
31	31	44262	0.0064911	0.037753	3	218	13	7104	cellular carbohydrate metabolic process
31	31	44249	0.0066272	0.037753	4	440	13	7104	cellular biosynthetic process
31	31	6519	0.0069133	0.037753	3	223	13	7104	amino acid and derivative metabolic process
31	31	6599	0.0073013	0.037753	1	4	13	7104	phosphagen metabolic process
31	31	30147	0.0073013	0.037753	1	4	13	7104	natriuresis
31	31	15889	0.0073013	0.037753	1	4	13	7104	cobalamin transport
31	31	8272	0.0091189	0.042026	1	5	13	7104	sulfate transport
31	31	30146	0.0091189	0.042026	1	5	13	7104	diuresis
31	31	6072	0.0091189	0.042026	1	5	13	7104	glycerol-3-phosphate metabolic process
31	31	46463	0.0091189	0.042026	1	5	13	7104	acylglycerol biosynthetic process
31	31	46460	0.0091189	0.042026	1	5	13	7104	neutral lipid biosynthetic process
31	31	45017	0.010933	0.048289	1	6	13	7104	glycerolipid biosynthetic process
31	31	46504	0.010933	0.048289	1	6	13	7104	glycerol ether biosynthetic process
31	31	9308	0.011463	0.049597	3	268	13	7104	amine metabolic process
36	36	6416	4.2928e-10	3.005e-08	8	304	10	7104	translation
36	36	9059	9.3087e-09	3.2581e-07	8	447	10	7104	macromolecule biosynthetic process
36	36	9058	1.0088e-06	2.354e-05	8	810	10	7104	biosynthetic process
36	36	6455	0.00023985	0.0041974	2	17	10	7104	translational elongation
36	36	44267	0.00039473	0.0053515	8	1766	10	7104	cellular protein metabolic process
36	36	44260	0.0004587	0.0053515	8	1802	10	7104	cellular macromolecule metabolic process
36	36	22613	0.0006541	0.0058979	3	130	10	7104	ribonucleoprotein complex biogenesis and assembly
36	36	19538	0.00067405	0.0058979	8	1898	10	7104	protein metabolic process
36	36	43284	0.00092006	0.007156	2	33	10	7104	biopolymer biosynthetic process
36	36	42254	0.0024545	0.017182	2	54	10	7104	ribosome biogenesis and assembly
39	39	16338	0.0022511	0.017927	1	8	2	7104	calcium-independent cell-cell adhesion
39	39	9405	0.0025324	0.017927	1	9	2	7104	pathogenesis
39	39	44419	0.0047806	0.017927	1	17	2	7104	interspecies interaction between organisms
39	39	44404	0.0047806	0.017927	1	17	2	7104	symbiosis, encompassing mutualism through parasitism
42	42	1756	0.0025324	0.028221	1	9	2	7104	somitogenesis
42	42	46457	0.0028135	0.028221	1	10	2	7104	prostanoid biosynthetic process
42	42	1516	0.0028135	0.028221	1	10	2	7104	prostaglandin biosynthetic process
42	42	35282	0.0036568	0.028221	1	13	2	7104	segmentation
42	42	6693	0.0039378	0.028221	1	14	2	7104	prostaglandin metabolic process
42	42	6692	0.0039378	0.028221	1	14	2	7104	prostanoid metabolic process
42	42	46456	0.0064652	0.039715	1	23	2	7104	icosanoid biosynthetic process
42	42	6690	0.008709	0.044288	1	31	2	7104	icosanoid metabolic process
42	42	9952	0.0092696	0.044288	1	33	2	7104	anterior/posterior pattern formation
42	42	6633	0.01151	0.045821	1	41	2	7104	fatty acid biosynthetic process
42	42	46394	0.012909	0.045821	1	46	2	7104	carboxylic acid biosynthetic process
42	42	16053	0.012909	0.045821	1	46	2	7104	organic acid biosynthetic process
42	42	3002	0.015705	0.045821	1	56	2	7104	regionalization
42	42	43009	0.015705	0.045821	1	56	2	7104	chordate embryonic development
42	42	9792	0.015984	0.045821	1	57	2	7104	embryonic development ending in birth or egg hatching
43	43	90	6.5343e-06	0.00058809	2	3	11	7104	mitotic anaphase
43	43	51322	6.5343e-06	0.00058809	2	3	11	7104	anaphase
43	43	33036	0.0005227	0.026519	5	495	11	7104	macromolecule localization
43	43	51649	0.00065708	0.026519	5	520	11	7104	establishment of cellular localization
43	43	51641	0.00073663	0.026519	5	533	11	7104	cellular localization
43	43	51168	0.00098914	0.029674	2	31	11	7104	nuclear export
43	43	16973	0.0015484	0.039131	1	1	11	7104	poly(A)+ mRNA export from nucleus
43	43	6605	0.0017392	0.039131	3	164	11	7104	protein targeting
48	48	48148	0.00028153	0.0030199	1	1	2	7104	behavioral response to cocaine
48	48	42220	0.00028153	0.0030199	1	1	2	7104	response to cocaine
48	48	14073	0.00028153	0.0030199	1	1	2	7104	response to tropane
48	48	46359	0.00056302	0.0030199	1	2	2	7104	butyrate catabolic process
48	48	19605	0.00056302	0.0030199	1	2	2	7104	butyrate metabolic process
48	48	43279	0.00056302	0.0030199	1	2	2	7104	response to alkaloid
48	48	46459	0.00056302	0.0030199	1	2	2	7104	short-chain fatty acid metabolic process
48	48	9448	0.00056302	0.0030199	1	2	2	7104	gamma-aminobutyric acid metabolic process
48	48	9450	0.00056302	0.0030199	1	2	2	7104	gamma-aminobutyric acid catabolic process
48	48	14070	0.00056302	0.0030199	1	2	2	7104	response to organic cyclic substance
48	48	19626	0.00056302	0.0030199	1	2	2	7104	short-chain fatty acid catabolic process
48	48	42135	0.0014073	0.006919	1	5	2	7104	neurotransmitter catabolic process
48	48	9062	0.0019699	0.0089403	1	7	2	7104	fatty acid catabolic process
48	48	46395	0.0028135	0.010758	1	10	2	7104	carboxylic acid catabolic process
48	48	16054	0.0028135	0.010758	1	10	2	7104	organic acid catabolic process
48	48	42219	0.0030947	0.010758	1	11	2	7104	amino acid derivative catabolic process
48	48	50877	0.0030999	0.010758	2	396	2	7104	neurological process
48	48	7608	0.0036568	0.011986	1	13	2	7104	sensory perception of smell
48	48	19439	0.0042188	0.012445	1	15	2	7104	aromatic compound catabolic process
48	48	7606	0.0042188	0.012445	1	15	2	7104	sensory perception of chemical stimulus
48	48	42133	0.0053423	0.014327	1	19	2	7104	neurotransmitter metabolic process
48	48	30534	0.0053423	0.014327	1	19	2	7104	adult behavior
48	48	10033	0.0059038	0.015145	1	21	2	7104	response to organic substance
48	48	44242	0.0073069	0.017963	1	26	2	7104	cellular lipid catabolic process
48	48	1505	0.01235	0.029146	1	44	2	7104	regulation of neurotransmitter levels
48	48	6575	0.014587	0.033101	1	52	2	7104	amino acid derivative metabolic process
48	48	6724	0.01738	0.037979	1	62	2	7104	lipid catabolic process
48	48	6725	0.022119	0.046608	1	79	2	7104	aromatic compound metabolic process
50	50	51030	0.0012669	0.045728	1	1	9	7104	snRNA transport
50	50	6408	0.0012669	0.045728	1	1	9	7104	snRNA export from nucleus
50	50	6869	0.0016936	0.045728	2	50	9	7104	lipid transport
51	51	6351	0.0041016	0.049365	3	1138	3	7104	transcription, DNA-dependent
51	51	32774	0.0041233	0.049365	3	1140	3	7104	RNA biosynthetic process
51	51	45449	0.0044008	0.049365	3	1165	3	7104	regulation of transcription
51	51	19219	0.0048946	0.049365	3	1207	3	7104	regulation of nucleobase, nucleoside, nucleotide and nucleic acid metabolic process
51	51	6350	0.0051422	0.049365	3	1227	3	7104	transcription
57	57	15985	0.0032376	0.016329	1	23	1	7104	energy coupled proton transport, down electrochemical gradient
57	57	15986	0.0032376	0.016329	1	23	1	7104	ATP synthesis coupled proton transport
57	57	6754	0.0035191	0.016329	1	25	1	7104	ATP biosynthetic process
57	57	6753	0.0035191	0.016329	1	25	1	7104	nucleoside phosphate metabolic process
57	57	46034	0.004223	0.016329	1	30	1	7104	ATP metabolic process
57	57	9206	0.004223	0.016329	1	30	1	7104	purine ribonucleoside triphosphate biosynthetic process
57	57	9145	0.004223	0.016329	1	30	1	7104	purine nucleoside triphosphate biosynthetic process
57	57	9201	0.0043637	0.016329	1	31	1	7104	ribonucleoside triphosphate biosynthetic process
57	57	9142	0.0045045	0.016329	1	32	1	7104	nucleoside triphosphate biosynthetic process
57	57	9205	0.0049268	0.016329	1	35	1	7104	purine ribonucleoside triphosphate metabolic process
57	57	9199	0.0050676	0.016329	1	36	1	7104	ribonucleoside triphosphate metabolic process
57	57	9144	0.0050676	0.016329	1	36	1	7104	purine nucleoside triphosphate metabolic process
57	57	6752	0.0053491	0.016329	1	38	1	7104	group transfer coenzyme metabolic process
57	57	9141	0.0054899	0.016329	1	39	1	7104	nucleoside triphosphate metabolic process
57	57	15992	0.0054899	0.016329	1	39	1	7104	proton transport
57	57	6818	0.0056306	0.016329	1	40	1	7104	hydrogen transport
57	57	9152	0.0061937	0.016329	1	44	1	7104	purine ribonucleotide biosynthetic process
57	57	9150	0.0067568	0.016329	1	48	1	7104	purine ribonucleotide metabolic process
57	57	6164	0.0070383	0.016329	1	50	1	7104	purine nucleotide biosynthetic process
57	57	9260	0.0073198	0.016329	1	52	1	7104	ribonucleotide biosynthetic process
57	57	6163	0.0077421	0.016329	1	55	1	7104	purine nucleotide metabolic process
57	57	9108	0.0078829	0.016329	1	56	1	7104	coenzyme biosynthetic process
57	57	6119	0.0080236	0.016329	1	57	1	7104	oxidative phosphorylation
57	57	9259	0.0081644	0.016329	1	58	1	7104	ribonucleotide metabolic process
57	57	51188	0.0098536	0.018919	1	70	1	7104	cofactor biosynthetic process
57	57	9165	0.013373	0.024024	1	95	1	7104	nucleotide biosynthetic process
57	57	6732	0.013514	0.024024	1	96	1	7104	coenzyme metabolic process
57	57	51186	0.017173	0.02944	1	122	1	7104	cofactor metabolic process
57	57	9117	0.01844	0.030522	1	131	1	7104	nucleotide metabolic process
57	57	15672	0.020552	0.032883	1	146	1	7104	monovalent inorganic cation transport
58	58	51281	0.0011261	0.038101	1	1	8	7104	positive regulation of release of sequestered calcium ion into cytosol
58	58	51279	0.0011261	0.038101	1	1	8	7104	regulation of release of sequestered calcium ion into cytoplasm
58	58	42670	0.0011261	0.038101	1	1	8	7104	retinal cone cell differentiation
58	58	46549	0.0011261	0.038101	1	1	8	7104	retinal cone cell development
58	58	60042	0.0011261	0.038101	1	1	8	7104	retina morphogenesis in camera-type eye
58	58	60041	0.0011261	0.038101	1	1	8	7104	retina development in camera-type eye
58	58	7409	0.0023654	0.042758	2	67	8	7104	axonogenesis
58	58	48812	0.002507	0.042758	2	69	8	7104	neurite morphogenesis
58	58	48667	0.002507	0.042758	2	69	8	7104	neuron morphogenesis during differentiation
58	58	904	0.0031127	0.042758	2	77	8	7104	cellular morphogenesis during differentiation
58	58	31175	0.003356	0.042758	2	80	8	7104	neurite development
58	58	50858	0.003375	0.042758	1	3	8	7104	negative regulation of antigen receptor-mediated signaling pathway
58	58	50860	0.003375	0.042758	1	3	8	7104	negative regulation of T cell receptor signaling pathway
58	58	48593	0.003375	0.042758	1	3	8	7104	camera-type eye morphogenesis
58	58	31075	0.0044978	0.042758	1	4	8	7104	camera-type eye development
58	58	51209	0.0044978	0.042758	1	4	8	7104	release of sequestered calcium ion into cytosol
58	58	50856	0.0044978	0.042758	1	4	8	7104	regulation of T cell receptor signaling pathway
58	58	51283	0.0044978	0.042758	1	4	8	7104	negative regulation of sequestering of calcium ion
58	58	51282	0.0044978	0.042758	1	4	8	7104	regulation of sequestering of calcium ion
58	58	48666	0.0046055	0.042758	2	94	8	7104	neuron development
58	58	1754	0.0056195	0.042758	1	5	8	7104	eye photoreceptor cell differentiation
58	58	42462	0.0056195	0.042758	1	5	8	7104	eye photoreceptor cell development
58	58	51208	0.0056195	0.042758	1	5	8	7104	sequestering of calcium ion
58	58	50854	0.0056195	0.042758	1	5	8	7104	regulation of antigen receptor-mediated signaling pathway
58	58	43547	0.0056195	0.042758	1	5	8	7104	positive regulation of GTPase activity
58	58	48468	0.0057134	0.042758	4	737	8	7104	cell development
58	58	48858	0.0067103	0.042758	2	114	8	7104	cell projection morphogenesis
58	58	30030	0.0067103	0.042758	2	114	8	7104	cell projection organization and biogenesis
58	58	32990	0.0067103	0.042758	2	114	8	7104	cell part morphogenesis
58	58	42461	0.0067401	0.042758	1	6	8	7104	photoreceptor cell development
58	58	7467	0.0067401	0.042758	1	6	8	7104	photoreceptor cell differentiation
58	58	50771	0.0067401	0.042758	1	6	8	7104	negative regulation of axonogenesis
59	59	45915	0.00070383	0.029326	1	1	5	7104	positive regulation of catecholamine metabolic process
59	59	46100	0.00070383	0.029326	1	1	5	7104	hypoxanthine metabolic process
59	59	45964	0.00070383	0.029326	1	1	5	7104	positive regulation of dopamine metabolic process
59	59	42053	0.0014073	0.034156	1	2	5	7104	regulation of dopamine metabolic process
59	59	42069	0.0014073	0.034156	1	2	5	7104	regulation of catecholamine metabolic process
59	59	6884	0.0021103	0.034156	1	3	5	7104	regulation of cell volume
59	59	43174	0.0028129	0.034156	1	4	5	7104	nucleoside salvage
59	59	43101	0.0028129	0.034156	1	4	5	7104	purine salvage
59	59	6166	0.0028129	0.034156	1	4	5	7104	purine ribonucleoside salvage
59	59	46128	0.0035152	0.034156	1	5	5	7104	purine ribonucleoside metabolic process
59	59	42278	0.0035152	0.034156	1	5	5	7104	purine nucleoside metabolic process
59	59	51289	0.0035152	0.034156	1	5	5	7104	protein homotetramerization
59	59	43094	0.004217	0.034156	1	6	5	7104	metabolic compound salvage
59	59	9119	0.004217	0.034156	1	6	5	7104	ribonucleoside metabolic process
59	59	6306	0.0049185	0.034156	1	7	5	7104	DNA methylation
59	59	6305	0.0049185	0.034156	1	7	5	7104	DNA alkylation
59	59	42417	0.0049185	0.034156	1	7	5	7104	dopamine metabolic process
59	59	6144	0.0049185	0.034156	1	7	5	7104	purine base metabolic process
59	59	16458	0.0063202	0.04158	1	9	5	7104	gene silencing
59	59	51262	0.0070205	0.043878	1	10	5	7104	protein tetramerization
59	59	6304	0.0077203	0.045954	1	11	5	7104	DNA modification
60	60	6700	0.0021115	0.030888	1	15	1	7104	C21-steroid hormone biosynthetic process
60	60	8207	0.0026745	0.030888	1	19	1	7104	C21-steroid hormone metabolic process
60	60	42446	0.004223	0.030888	1	30	1	7104	hormone biosynthetic process
60	60	42445	0.0076014	0.030888	1	54	1	7104	hormone metabolic process
60	60	7548	0.0077421	0.030888	1	55	1	7104	sex differentiation
60	60	3006	0.0081644	0.030888	1	58	1	7104	reproductive developmental process
60	60	6694	0.009009	0.030888	1	64	1	7104	steroid biosynthetic process
65	65	8204	0.00056306	0.038843	1	1	4	7104	ergosterol metabolic process
65	65	6696	0.00056306	0.038843	1	1	4	7104	ergosterol biosynthetic process
65	65	48341	0.0011259	0.038843	1	2	4	7104	paraxial mesoderm formation
65	65	8054	0.0011259	0.038843	1	2	4	7104	cyclin catabolic process
65	65	47496	0.0016885	0.044373	1	3	4	7104	vesicle transport along microtubule
65	65	48340	0.0022508	0.044373	1	4	4	7104	paraxial mesoderm morphogenesis
65	65	48339	0.0022508	0.044373	1	4	4	7104	paraxial mesoderm development
66	66	7538	0.00084448	0.035855	1	3	2	7104	primary sex determination
66	66	30325	0.0016886	0.035855	1	6	2	7104	adrenal gland development
66	66	50810	0.0019699	0.035855	1	7	2	7104	regulation of steroid biosynthetic process
66	66	46890	0.0025324	0.035855	1	9	2	7104	regulation of lipid biosynthetic process
66	66	19218	0.0028135	0.035855	1	10	2	7104	regulation of steroid metabolic process
66	66	7267	0.0036388	0.035855	2	429	2	7104	cell-cell signaling
66	66	8584	0.0036568	0.035855	1	13	2	7104	male gonad development
66	66	7530	0.0042188	0.035855	1	15	2	7104	sex determination
66	66	35270	0.0044997	0.035855	1	16	2	7104	endocrine system development
66	66	46546	0.0047806	0.035855	1	17	2	7104	development of primary male sexual characteristics
66	66	19216	0.0056231	0.038339	1	20	2	7104	regulation of lipid metabolic process
66	66	46661	0.0064652	0.040407	1	23	2	7104	male sex differentiation
66	66	48732	0.0070264	0.040537	1	25	2	7104	gland development
68	68	16082	0.00056306	0.039268	1	1	4	7104	synaptic vesicle priming
68	68	10003	0.0022508	0.039268	1	4	4	7104	gastrulation (sensu Mammalia)
68	68	45045	0.002483	0.039268	2	147	4	7104	secretory pathway
68	68	16079	0.0028129	0.039268	1	5	4	7104	synaptic vesicle exocytosis
68	68	6895	0.0028129	0.039268	1	5	4	7104	Golgi to endosome transport
68	68	8354	0.0028129	0.039268	1	5	4	7104	germ cell migration
68	68	48276	0.0033748	0.039268	1	6	4	7104	gastrulation (sensu Vertebrata)
68	68	1702	0.0033748	0.039268	1	6	4	7104	gastrulation with mouth forming second
68	68	32940	0.0034648	0.039268	2	174	4	7104	secretion by cell
68	68	6461	0.0044692	0.045585	2	198	4	7104	protein complex assembly
68	68	46903	0.0050172	0.046524	2	210	4	7104	secretion
68	68	48489	0.0056199	0.047769	1	10	4	7104	synaptic vesicle transport
78	78	6601	0.00028153	0.0026745	1	2	1	7104	creatine biosynthetic process
78	78	42396	0.0004223	0.0026745	1	3	1	7104	phosphagen biosynthetic process
78	78	6600	0.0004223	0.0026745	1	3	1	7104	creatine metabolic process
78	78	6599	0.00056306	0.0026745	1	4	1	7104	phosphagen metabolic process
78	78	42398	0.0030968	0.011768	1	22	1	7104	amino acid derivative biosynthetic process
78	78	6575	0.0073198	0.023179	1	52	1	7104	amino acid derivative metabolic process
79	79	35020	0.00056306	0.039935	1	1	4	7104	regulation of Rac protein signal transduction
79	79	48261	0.0011259	0.039935	1	2	4	7104	negative regulation of receptor mediated endocytosis
79	79	45806	0.0011259	0.039935	1	2	4	7104	negative regulation of endocytosis
79	79	30838	0.0016885	0.039935	1	3	4	7104	positive regulation of actin filament polymerization
79	79	389	0.0016885	0.039935	1	3	4	7104	nuclear mRNA 3'-splice site recognition
79	79	43114	0.0016885	0.039935	1	3	4	7104	regulation of vascular permeability
79	79	30147	0.0022508	0.039935	1	4	4	7104	natriuresis
79	79	16601	0.0028129	0.039935	1	5	4	7104	Rac protein signal transduction
79	79	31529	0.0028129	0.039935	1	5	4	7104	ruffle organization and biogenesis
79	79	30146	0.0028129	0.039935	1	5	4	7104	diuresis
79	79	48259	0.0033748	0.039935	1	6	4	7104	regulation of receptor mediated endocytosis
79	79	42312	0.0033748	0.039935	1	6	4	7104	regulation of vasodilation
79	79	30833	0.0044978	0.046943	1	8	4	7104	regulation of actin filament polymerization
79	79	46903	0.0050172	0.046943	2	210	4	7104	secretion
79	79	30866	0.005059	0.046943	1	9	4	7104	cortical actin cytoskeleton organization and biogenesis
79	79	6376	0.0056199	0.046943	1	10	4	7104	mRNA splice site selection
79	79	30865	0.0056199	0.046943	1	10	4	7104	cortical cytoskeleton organization and biogenesis
85	85	45786	0.0013809	0.04833	2	154	3	7104	negative regulation of progression through cell cycle
87	87	30241	0.00014077	0.0017948	1	1	1	7104	muscle thick filament assembly
87	87	31034	0.00014077	0.0017948	1	1	1	7104	myosin filament assembly
87	87	31033	0.00014077	0.0017948	1	1	1	7104	myosin filament assembly or disassembly
87	87	48746	0.00014077	0.0017948	1	1	1	7104	smooth muscle fiber development
87	87	48251	0.00028153	0.002393	1	2	1	7104	elastic fiber assembly
87	87	48745	0.00028153	0.002393	1	2	1	7104	smooth muscle development
87	87	55001	0.00084459	0.0041878	1	6	1	7104	muscle cell development
87	87	30239	0.00084459	0.0041878	1	6	1	7104	myofibril assembly
87	87	55002	0.00084459	0.0041878	1	6	1	7104	striated muscle cell development
87	87	51146	0.00084459	0.0041878	1	6	1	7104	striated muscle cell differentiation
87	87	48628	0.00098536	0.0041878	1	7	1	7104	myoblast maturation
87	87	48627	0.00098536	0.0041878	1	7	1	7104	myoblast development
87	87	31032	0.0015484	0.0060746	1	11	1	7104	actomyosin structure organization and biogenesis
87	87	45445	0.0026745	0.009743	1	19	1	7104	myoblast differentiation
87	87	6939	0.0029561	0.009824	1	21	1	7104	smooth muscle contraction
87	87	6941	0.0035191	0.009824	1	25	1	7104	striated muscle contraction
87	87	48741	0.0035191	0.009824	1	25	1	7104	skeletal muscle fiber development
87	87	48747	0.0035191	0.009824	1	25	1	7104	muscle fiber development
87	87	42692	0.0036599	0.009824	1	26	1	7104	muscle cell differentiation
87	87	48637	0.0039414	0.010051	1	28	1	7104	skeletal muscle development
87	87	48469	0.004223	0.010256	1	30	1	7104	cell maturation
87	87	21700	0.0049268	0.011421	1	35	1	7104	developmental maturation
87	87	30198	0.0053491	0.011861	1	38	1	7104	extracellular matrix organization and biogenesis
87	87	7519	0.0068975	0.014657	1	49	1	7104	striated muscle development
87	87	43062	0.0080236	0.016368	1	57	1	7104	extracellular structure organization and biogenesis
87	87	7517	0.01478	0.028992	1	105	1	7104	muscle development
87	87	6936	0.016188	0.030577	1	115	1	7104	muscle contraction
87	87	30036	0.017455	0.031793	1	124	1	7104	actin cytoskeleton organization and biogenesis
87	87	30029	0.019003	0.03342	1	135	1	7104	actin filament-based process
87	87	6461	0.027872	0.047382	1	198	1	7104	protein complex assembly
88	88	46329	0.00084459	0.043873	1	1	6	7104	negative regulation of JNK cascade
88	88	50776	0.00099567	0.043873	2	59	6	7104	regulation of immune response
88	88	2682	0.00099567	0.043873	2	59	6	7104	regulation of immune system process
88	88	48006	0.0016886	0.043873	1	2	6	7104	antigen processing and presentation, endogenous lipid antigen via MHC class Ib
88	88	46149	0.0016886	0.043873	1	2	6	7104	pigment catabolic process
88	88	42167	0.0016886	0.043873	1	2	6	7104	heme catabolic process
88	88	2475	0.002532	0.043873	1	3	6	7104	antigen processing and presentation via MHC class Ib
88	88	48003	0.002532	0.043873	1	3	6	7104	antigen processing and presentation of lipid antigen via MHC class Ib
88	88	45089	0.002532	0.043873	1	3	6	7104	positive regulation of innate immune response
88	88	45088	0.002532	0.043873	1	3	6	7104	regulation of innate immune response
88	88	46487	0.0033748	0.043873	1	4	6	7104	glyoxylate metabolic process
88	88	50777	0.0033748	0.043873	1	4	6	7104	negative regulation of immune response
88	88	9681	0.0033748	0.043873	1	4	6	7104	detection of bacterium
88	88	2683	0.0033748	0.043873	1	4	6	7104	negative regulation of immune system process
88	88	6787	0.004217	0.047969	1	5	6	7104	porphyrin catabolic process
88	88	33015	0.004217	0.047969	1	5	6	7104	tetrapyrrole catabolic process
92	92	40014	0.00020195	0.015418	2	13	12	7104	regulation of body size
92	92	35264	0.00023538	0.015418	2	14	12	7104	multicellular organism growth
92	92	60124	0.0016892	0.044257	1	1	12	7104	positive regulation of growth hormone secretion
92	92	60123	0.0016892	0.044257	1	1	12	7104	regulation of growth hormone secretion
92	92	7226	0.0016892	0.044257	1	1	12	7104	regulation of smoothened activity
93	93	7242	0.0016717	0.044393	3	844	3	7104	intracellular signaling cascade
93	93	7021	0.0029536	0.044393	1	7	3	7104	tubulin folding
93	93	7264	0.0031709	0.044393	2	234	3	7104	small GTPase mediated signal transduction
93	93	46328	0.0050597	0.044408	1	12	3	7104	regulation of JNK cascade
93	93	16192	0.0052866	0.044408	2	303	3	7104	vesicle-mediated transport
94	94	46655	0.00028153	0.019707	1	1	2	7104	folic acid metabolic process
94	94	8593	0.00084448	0.026263	1	3	2	7104	regulation of Notch signaling pathway
94	94	45665	0.0014073	0.026263	1	5	2	7104	negative regulation of neuron differentiation
94	94	15884	0.0016886	0.026263	1	6	2	7104	folic acid transport
94	94	6760	0.0019699	0.026263	1	7	2	7104	folic acid and derivative metabolic process
94	94	19721	0.0022511	0.026263	1	8	2	7104	pteridine and derivative metabolic process
94	94	51181	0.0028135	0.028135	1	10	2	7104	cofactor transport
94	94	51180	0.0039378	0.033465	1	14	2	7104	vitamin transport
94	94	45664	0.0044997	0.033465	1	16	2	7104	regulation of neuron differentiation
94	94	7404	0.0047806	0.033465	1	17	2	7104	glial cell differentiation
94	94	42063	0.0056231	0.035783	1	20	2	7104	gliogenesis
94	94	7219	0.0075874	0.040742	1	27	2	7104	Notch signaling pathway
94	94	6767	0.0075874	0.040742	1	27	2	7104	water-soluble vitamin metabolic process
94	94	6898	0.0081483	0.040742	1	29	2	7104	receptor-mediated endocytosis
94	94	45596	0.01067	0.046243	1	38	2	7104	negative regulation of cell differentiation
94	94	6752	0.01067	0.046243	1	38	2	7104	group transfer coenzyme metabolic process
94	94	6766	0.01123	0.046243	1	40	2	7104	vitamin metabolic process
95	95	43687	0.00076699	0.039164	4	811	5	7104	post-translational protein modification
95	95	6464	0.0014442	0.039164	4	954	5	7104	protein modification process
95	95	43412	0.0016095	0.039164	4	981	5	7104	biopolymer modification
96	96	51051	8.279e-05	0.01217	2	21	5	7104	negative regulation of transport
96	96	51235	0.00017106	0.012573	2	30	5	7104	maintenance of localization
96	96	45746	0.00070383	0.030685	1	1	5	7104	negative regulation of Notch signaling pathway
96	96	51049	0.00083496	0.030685	2	66	5	7104	regulation of transport
96	96	6880	0.0014073	0.034468	1	2	5	7104	intracellular sequestering of iron ion
96	96	46325	0.0014073	0.034468	1	2	5	7104	negative regulation of glucose import
96	96	8593	0.0021103	0.034468	1	3	5	7104	regulation of Notch signaling pathway
96	96	46324	0.0021103	0.034468	1	3	5	7104	regulation of glucose import
96	96	46323	0.0021103	0.034468	1	3	5	7104	glucose import
96	96	7253	0.0028129	0.04135	1	4	5	7104	cytoplasmic sequestering of NF-kappaB
96	96	42347	0.0035152	0.043774	1	5	5	7104	negative regulation of NF-kappaB import into nucleus
96	96	43392	0.004217	0.043774	1	6	5	7104	negative regulation of DNA binding
96	96	51100	0.004217	0.043774	1	6	5	7104	negative regulation of binding
96	96	51238	0.0056195	0.043774	1	8	5	7104	sequestering of metal ion
96	96	42348	0.0056195	0.043774	1	8	5	7104	NF-kappaB import into nucleus
96	96	42345	0.0056195	0.043774	1	8	5	7104	regulation of NF-kappaB import into nucleus
96	96	6810	0.0057016	0.043774	4	1362	5	7104	transport
96	96	51234	0.0065256	0.043774	4	1411	5	7104	establishment of localization
96	96	30865	0.0070205	0.043774	1	10	5	7104	cortical cytoskeleton organization and biogenesis
96	96	42994	0.0077203	0.043774	1	11	5	7104	cytoplasmic sequestering of transcription factor
96	96	48523	0.0078214	0.043774	3	689	5	7104	negative regulation of cellular process
96	96	51220	0.0084198	0.043774	1	12	5	7104	cytoplasmic sequestering of protein
96	96	51101	0.0084198	0.043774	1	12	5	7104	regulation of DNA binding
96	96	48519	0.0089345	0.043774	3	722	5	7104	negative regulation of biological process
96	96	42308	0.0091189	0.043774	1	13	5	7104	negative regulation of protein import into nucleus
96	96	42992	0.0091189	0.043774	1	13	5	7104	negative regulation of transcription factor import into nucleus
96	96	45638	0.0098176	0.043774	1	14	5	7104	negative regulation of myeloid cell differentiation
96	96	6879	0.0098176	0.043774	1	14	5	7104	cellular iron ion homeostasis
96	96	46823	0.0098176	0.043774	1	14	5	7104	negative regulation of nucleocytoplasmic transport
96	96	55072	0.0098176	0.043774	1	14	5	7104	iron ion homeostasis
96	96	51224	0.010516	0.043774	1	15	5	7104	negative regulation of protein transport
96	96	15758	0.011214	0.043774	1	16	5	7104	glucose transport
96	96	51179	0.011873	0.043774	4	1652	5	7104	localization
96	96	15749	0.011911	0.043774	1	17	5	7104	monosaccharide transport
96	96	6826	0.011911	0.043774	1	17	5	7104	iron ion transport
96	96	60	0.011911	0.043774	1	17	5	7104	protein import into nucleus, translocation
96	96	8645	0.011911	0.043774	1	17	5	7104	hexose transport
96	96	65002	0.011911	0.043774	1	17	5	7104	intracellular protein transport across a membrane
96	96	42991	0.011911	0.043774	1	17	5	7104	transcription factor import into nucleus
96	96	42990	0.011911	0.043774	1	17	5	7104	regulation of transcription factor import into nucleus
96	96	42306	0.012608	0.044129	1	18	5	7104	regulation of protein import into nucleus
96	96	33157	0.012608	0.044129	1	18	5	7104	regulation of intracellular protein transport
96	96	32386	0.013305	0.045485	1	19	5	7104	regulation of intracellular transport
96	96	32507	0.014001	0.045968	1	20	5	7104	maintenance of cellular protein localization
96	96	51098	0.014697	0.045968	1	21	5	7104	regulation of binding
96	96	51651	0.014697	0.045968	1	21	5	7104	maintenance of cellular localization
96	96	45185	0.014697	0.045968	1	21	5	7104	maintenance of protein localization
96	96	51223	0.015393	0.046179	1	22	5	7104	regulation of protein transport
96	96	8643	0.015393	0.046179	1	22	5	7104	carbohydrate transport
96	96	45637	0.016783	0.048374	1	24	5	7104	regulation of myeloid cell differentiation
96	96	46822	0.016783	0.048374	1	24	5	7104	regulation of nucleocytoplasmic transport
96	96	42127	0.017605	0.049768	2	312	5	7104	regulation of cell proliferation
97	97	31532	0.00084459	0.027872	1	6	1	7104	actin cytoskeleton reorganization
